# Supplementary material for: The conditions for women's autonomy: Statistical data for Valle del Cauca
Source: Data Brief. 2020 May 21;31:105751. doi: 10.1016/j.dib.2020.105751 (PMC7262404; doi:10.1016/j.dib.2020.105751)
Supplement: Supplementary file 1 [file mmc1.xml]

<?xml version="1.0" encoding="utf-8" standalone="no"?>
<data>
  <datasets>
    <author>lfbuchely@icesi.edu.co;libuciba@gmail.com</author>
    <type>1</type>
    <dataset>
      <name>The conditions for women's autonomy: Statistical data for Valle del Cauca (English Version)</name>
      <caption />
      <description>The data collected provide information, from a gender perspective, on the characteristics of autonomy of women of Valle del Cauca, Colombia in their personal, family, economic, and financial lives, as well as their leadership roles and public participation.</description>
      <filetype>
        <name />
      </filetype>
      <filesize />
      <source>0</source>
      <sourcename>Original Data</sourcename>
      <access>
        <type>1</type>
        <name>Data available in data repository</name>
        <reponame>Mendeley Data</reponame>
        <PersistentId>10.17632/7rzcs2czxb.2</PersistentId>
        <deeplinkurl>https://data.mendeley.com/datasets/7rzcs2czxb/2</deeplinkurl>
      </access>
    </dataset>
  </datasets>
</data>
