# Supplementary material for: The conditions for women's autonomy: Statistical data for Valle del Cauca
Source: Data Brief. 2020 May 21;31:105751. doi: 10.1016/j.dib.2020.105751 (PMC7262404; doi:10.1016/j.dib.2020.105751)
Supplement: Supplementary file 2 [file mmc2.xlsx]

## Sheet: Data Set
	General Demografics																															PHYSICAL AUTONOMY
	CITY	NEIGHBORHOOD	AGE_1 ETHICAL	GROUPS OF AGE	P2. ETHNIC AUTHORP.3 SEX AT BIRTH	P.3 SEX AT BIRTH	P4. YOU IDENTIFY YOURSELF AS	P6. SEXUAL ORIENTATION	P7. EDUCATIONAL LEVEL	P8A	P8. REASONS FOR SUSPENSION		P9	P10	P11	P12	P13	P14_Age	P14_ months	P15	P16	P17 SOCIAL STRATUM	P18	P19	P20A	P20B	P20	P21A	21	22	23	24	24b.1 HOURS	24b.1 MINUTES	24b.2 HOURS	24b.2 MINUTES	24b.3 HOURS	24b.3 MINUTES	24b.4 HOURS	24b.4 MINUTES	24b.5 HOURS	24b.5 MINUTES	24b.6 HOURS	24b.6 MINUTES	24b.7 HOURS	24b.7 MINUTES	24b.8 HOURS	24b.8 MINUTES	24b.9 HOURS
1	Cali	PRIMITIVO CRESPO	54	Between 45 y 54	None	1	1	1	Primary incomplete	Third gradegrade High	Study difficulties		Domestic work	Does not apply	0	Free union	You have a partner with whom you cohabit	20	5	0	You with your partner	3	Rented	Electric power-Natural gas connected to the public network-Sewer-Aqueduct-Garbage collection-Internet-Cable television-	Yes	3	Clothes washing machine-Refrigerator or refrigerator-Blender-Iron-Electric or gas stove-TV-	Does not apply	No	Tv room	My responsibilities with caring for other people	1	0	0	0	0	4	0	8	0	0	0	0	0	5	0	1	0	1
2	Cali	UrbanizaciAn El Angel del Hogar	24	Between 18 y 24	Afro-Colombian, Afro-descendant (black, mulatto, root, palenquera)	1	1	1	Technical or technological	Not applicable	Does not apply		Unemployed and looking for work	Does not apply	900000	Separated / Divorced	You have no partner	Does not apply	Does not apply	1	You and your son (s) or daughter (s)	2	Family	Electric power-Natural gas connected to public network-Aqueduct-Sewer-Garbage collection-Cable television-	Yes	3	Clothes washing machine-Refrigerator or refrigerator-Blender-Electric or gas stove-Electric oven, gas or microwave oven-TV-	Does not apply	No	Tv room	My responsibilities with caring for other people	2	0	0	0	0	6	0	0	0	0	0	0	0	12	0	6	0	0
3	Cali	UrbanizaciAn El Angel del Hogar	52	Between 45 y 54	Mixed race	1	1	1	Technical or technological	Not applicable	Does not apply		Domestic work	Does not apply	700000	Single	You have no partner	Does not apply	Does not apply	0	You, your children and other relatives	2	Family	Electricity-Natural gas connected to public network-Aqueduct-Sewer-Garbage collection-Internet-Cable television-	Yes	3	Clothes washing machine-Refrigerator or refrigerator-Blender-Iron-Electric or gas stove-Electric oven, gas or microwave oven-TV-Sound or radio equipment-Landline-Motorcycle for private use-	Does not apply	No	Tv room	My responsibilities with caring for other people	1	0	0	0	0	7	0	10	0	0	0	1	0	6	30	1	0	1
4	Cali	UrbanizaciAn El Angel del Hogar	33	Between 25 y 34	Afro-Colombian, Afro-descendant (black, mulatto, root, palenquera)	1	1	1	Technical or technological	Not applicable	Does not apply		An employee with formal employment	Less than 1 SMLV	0	Single	You have no partner	Does not apply	Does not apply	3	You and other relatives other than children and partner	2	Rented	Electric power-Natural gas connected to public network-Aqueduct-Garbage collection-Sewer-	Yes	3	Fridge or refrigerator-Blender-Electric or gas stove-TV-	Does not apply	No	Own room or shared with the couple / children	Study	4	8	0	0	0	2	0	0	0	5	0	0	0	6	0	0	0	2
5	Cali	PRIMITIVO CRESPO	61	Between 55 y 64	Mixed race	1	1	1	Postgraduate	Not applicable	Does not apply		Independent professional	Between 3 and 4 SMLV	1000000	Single	You have a partner with whom you do not cohabit	4	0	1	You, your children and other relatives	3	Family	Electric power-Aqueduct-Sewer-Natural gas connected to public network-Internet-Cable television-Garbage collection-	Yes	2	Clothes washing machine-Refrigerator or refrigerator-Blender-Iron-Electric or gas stove-TV-Sound or radio-Motorbike (work by someone other than someone in your home) -Phone fixed-Automobile for private use-	Does not apply	No	Tv room	Share time with the family	4	6	0	4	0	1	0	3	0	3	0	1	0	1	0	2	0	3
6	Cali	SAAVEDRA GALINDO	67	Older than 64	Indigenous	1	1	1	None	None	Domestic calamity		Unemployed and looking for work	Does not apply	160000	Free union	You have a partner with whom you cohabit	28	0	0	You with your partner	3	Rented	Electric power-Aqueduct-Sewer-Natural gas connected to public network-Internet-Cable television-Garbage collection-	Yes	3	Clothes washing machine-Refrigerator or refrigerator-Blender-Iron-Electric or gas stove-TV-Sound or radio equipment-	Does not apply	No	Own room or shared with the couple / children	A productive activity	3	2	0	0	0	6	0	0	0	0	0	1	0	6	0	0	0	0
7	Cali	SAAVEDRA GALINDO	66	Older than 64	Afro-Colombian, Afro-descendant (black, mulatto, root, palenquera)	1	1	1	Primary	Not applicable	Does not apply		Unemployed and looking for work	Does not apply	800000	Single	You have no partner	Does not apply	Does not apply	2	You, your children and other relatives	2	Rented	Electricity-Natural gas connected to public network-Aqueduct-Sewer-Garbage collection-Internet-Cable television-	Yes	2	Clothes washing machine-Refrigerator or refrigerator-Blender-Iron-Electric or gas stove-TV-Sound or radio-Bicycle-Landline-	Recreational or sports use	No	Own room or shared with the couple / children	My rest and recreation	1	0	0	0	0	4	0	8	0	0	0	0	0	10	0	0	0	3
8	Cali	PRIMITIVO CRESPO	53	Between 45 y 54	White	1	1	1	Technical or technological	Not applicable	Does not apply		Unemployed and looking for work	Does not apply	784000	Free union	You have a partner with whom you cohabit	3	0	0	You with your partner	2	Family	Electric power-Aqueduct-Sewer-Garbage collection-Internet-Cable television-	Yes	3	Clothes washing machine-Blender-Iron-Electric or gas stove-TV-Sound or radio-Fixed telephone	Does not apply	No	Own room or shared with the couple / children	My rest and recreation	4	0	0	6	0	6	0	0	0	1	0	1	0	2	0	6	0	2
9	Cali	URBANIZACIAN EL ANGEL DEL HOGAR	45	Between 45 y 54	Afro-Colombian, Afro-descendant (black, mulatto, root, palenquera)	1	1	1	undergraduate degree	Not applicable	Does not apply		An employee with formal employment	Between 1 and 2 SMLV	500000	Free union	You have a partner with whom you do not cohabit	1	1	3	You and your son (s) or daughter (s)	2	Family	Electric power-Natural gas connected to public network-Aqueduct-Sewer-Garbage collection-	Yes	2	Fridge or refrigerator-Blender-TV-Bicycle-	Recreational or sports use	No	Own room or shared with the couple / children	Share time with the family	4	4	0	0	0	1	0	0	0	0	0	1	0	6	0	2	0	1
10	Cali	URBANIZACIAN EL ANGEL DEL HOGAR	35	Between 35 y 44	Mixed race	1	1	1	High School incomplete	Eighthschool	Dedication to caring work		Freelance or self-employed	Less than 1 SMLV	700000	Free union	You have a partner with whom you cohabit	19	0	2	You, your partner and your (s) son (s) or daughter (s)	2	Rented	Electric power-Natural gas connected to public network-Aqueduct-Garbage collection-Sewer-	Yes	3	Refrigerator or refrigerator-Clothes washing machine-Blender-Iron-Electric or gas stove-Television-Bicycle-	As usual means of transportation	No	Tv room	Share time with the family	3	5	0	5	0	0	0	0	0	0	0	0	0	7	0	8	0	0
11	Cali	SIETE DE AGOSTO	41	Between 35 y 44	White	1	1	1	High School Diploma	Not applicable	Does not apply		Unemployed and not looking for work	Does not apply	200000	Free union	You have a partner with whom you cohabit	11	6	2	You, your partner and your (s) son (s) or daughter (s)	3	Family	Electric power-Natural gas connected to public network-Aqueduct-Sewer-Garbage collection-Cable television-	Yes	2	Refrigerator or refrigerator-Clothes washing machine-Blender-Iron-Electric or gas stove-TV-Sound or radio-Fixed telephone	Does not apply	No	Own room or shared with the couple / children	My responsibilities with caring for other people	1	0	0	0	0	6	0	0	0	0	0	0	0	6	0	2	0	0
12	Cali	SIETE DE AGOSTO	44	Between 35 y 44	White	1	1	1	High School incomplete	Sixth High schooll	Domestic calamity		An employee with formal employment	Less than 1 SMLV	0	Separated / Divorced	You have no partner	Does not apply	Does not apply	1	Only you	3	Rented	Electric power-Natural gas connected to public network-Aqueduct-Garbage collection-Sewer-Cable television-	Yes	3	Clothes washing machine-Refrigerator or refrigerator-Electric or gas stove-TV-	Does not apply	No	Own room or shared with the couple / children	My rest and recreation	4	9	0	0	0	2	0	0	0	0	0	0	0	5	0	4	0	2
13	Cali	JULIO RINCÓN	20	Between 18 y 24	Afro-Colombian, Afro-descendant (black, mulatto, root, palenquera)	1	1	1	High School incomplete	Eighthschool	Study difficulties		Unemployed and looking for work	Does not apply	75000	Single	You have no partner	Does not apply	Does not apply	0	You and other relatives other than children and partner	2	Rented	Electricity-Natural gas connected to public network-Aqueduct-Sewer-Garbage collection-Internet-Cable television-	Yes	3	Fridge or refrigerator-Blender-Electric or gas stove-TV-Landline-	Does not apply	No	Tv room	My rest and recreation	1	0	0	0	0	4	0	4	0	0	0	0	0	9	0	5	0	0
14	Cali	JULIO RINCÓN	42	Between 35 y 44	White	1	1	1	Technical or technological	Not applicable	Does not apply		Unemployed and not looking for work	Does not apply	0	Married	You have a partner with whom you cohabit	24	0	2	You, your partner and your (s) son (s) or daughter (s)	2	Rented	Electricity-Natural gas connected to public network-Aqueduct-Sewer-Garbage collection-Internet-Cable television-	Yes	2	Fridge or refrigerator-Blender-Iron-Electric or gas stove-TV-Landline-	Does not apply	No	Own room or shared with the couple / children	My rest and recreation	1	0	0	0	0	8	0	4	0	0	0	1	0	6	0	2	0	0
15	Cali	JULIO RINCÓN	45	Between 45 y 54	White	1	1	1	High School incomplete	Seventh of high school	Dedication to caring work		Freelance or self-employed	Less than 1 SMLV	300000	Single	You have no partner	Does not apply	Does not apply	0	Only you	2	Rented	Electricity-Natural gas connected to public network-Aqueduct-Sewer-Garbage collection-Internet-Cable television-	Yes	2	Refrigerator or refrigerator-Blender-Washing machine for clothes-Iron-Electric or gas stove-TV-Sound or radio equipment-	Does not apply	No	Work or business space inside the house	A productive activity	4	0	0	10	0	3	0	0	0	0	0	1	0	3	0	6	0	4
16	Cali	JULIO RINCAN	65	Older than 64	None	1	1	3	undergraduate degree	Not applicable	Does not apply		Unemployed and looking for work	Does not apply	500000	Single	You have a partner with whom you do not cohabit and do not share family expenses	Does not apply	Does not apply	0	You and other relatives other than children and partner	2	Family	Electricity-Natural gas connected to public network-Aqueduct-Sewer-Garbage collection-Internet-Cable television-	Yes	3	Clothes washing machine-Refrigerator or refrigerator-Blender-Iron-Electric or gas stove-TV-Sound or radio-Fixed telephone-	Does not apply	No	Tv room	Study	4	0	0	0	0	3	0	0	0	6	0	0	0	6	0	4	0	2
17	Cali	SIETE DE AGOSTO	50	Between 45 y 54	White	1	1	1	Primary	Not applicable	Does not apply		Domestic work	Does not apply	0	Single	You have no partner	Does not apply	Does not apply	0	You and your son (s) or daughter (s)	3	Rented	Electricity-Natural gas connected to public network-Aqueduct-Sewer-Garbage collection-Internet-Cable television-	Yes	3	Clothes washing machine-Refrigerator or refrigerator-Blender-Television-Moto (work by someone other than someone in your home) -Bicycle-	As usual means of transportation	No	Tv room	My rest and recreation	3	0	0	0	0	4	0	3	0	0	0	0	0	6	0	0	0	0
18	Cali	SIETE DE AGOSTO	71	Older than 64	White	1	1	66	Primary incomplete	second of primary	Dedication to caring work		Domestic work	Does not apply	60000	Married	You have a partner with whom you cohabit	50	0	1	You with your partner	3	Family	Natural gas connected to the public network-Aqueduct-Sewer-Garbage collection-Cable television-	Yes	2	Clothes washing machine-Refrigerator or refrigerator-Blender-Electric or gas stove-TV-Landline-	Does not apply	No	Garden, patio or terrace	My responsibilities with domestic work	3	0	0	7	0	5	0	0	0	0	0	0	0	8	0	0	0	0
19	Cali	JULIO RINCAN	78	Older than 64	Afro-Colombian, Afro-descendant (black, mulatto, root, palenquera)	1	1	66	Primary incomplete	Fourth grade	Health difficulties		Domestic work	Does not apply	200000	Married	You have a partner with whom you cohabit	53	0	0	You with your partner	2	Owncanceled	Electric power-Natural gas connected to public network-Aqueduct-Sewer-Garbage collection-	Yes	2	Clothes washing machine-Refrigerator or refrigerator-Blender-Iron-Electric or gas stove-TV-Landline-	Does not apply	No	The whole house does not have a specific space	I perform several activities	1	0	0	0	0	66	0	0	0	0	0	1	0	7	0	66	0	0
20	Cali	JULIO RINCAN	28	Between 25 y 34	None	1	1	1	High School Diploma	Not applicable	Does not apply		Unemployed and looking for work	Does not apply	900000	Single	You have no partner	Does not apply	Does not apply	1	You, your children and other relatives	2	Rented	Electric power-Aqueduct-Natural gas connected to public network-Sewer-Garbage collection-	Yes	3	Refrigerator or refrigerator-Electric or gas stove-TV-	Does not apply	No	Own room or shared with the couple / children	To keep my privacy	1	0	0	0	0	4	0	8	0	0	0	0	0	8	0	0	0	3
21	Cali	JULIO RINCAN	74	Older than 64	Afro-Colombian, Afro-descendant (black, mulatto, root, palenquera)	1	1	66	Primary incomplete	second of primary	Other		Pensioned	Does not apply	It is very variable	Widow	You have no partner	Does not apply	Does not apply	1	You and your son (s) or daughter (s)	3	Owncanceled	Electric power-Aqueduct-Natural gas connected to the public network-Sewer-Internet-Garbage collection-Cable television-	Yes	2	Clothes washing machine-Refrigerator or refrigerator-Blender-Iron-Electric or gas stove-Electric oven, gas or microwave oven-TV-Moto (work by someone other than someone in your home) -Phone fixed-	Does not apply	No	The whole house does not have a specific space	I perform several activities	1	0	0	0	0	4	0	0	0	0	0	1	0	12	0	0	0	0
22	Cali	SAAVEDRA GALINDO	22	Between 18 y 24	Mixed race	1	1	1	High School Diploma	Not applicable	Does not apply		Domestic work	Does not apply	450000	Single	You have no partner	Does not apply	Does not apply	2	You and other relatives other than children and partner	3	Family	Electric power-Natural gas connected to the public network-Aqueduct-Sewer-Garbage collection-Cable television-Internet-	Yes	3	Clothes washing machine-Refrigerator or refrigerator-Blender-Iron-Electric or gas stove-Television-Moto (work by someone other than someone in your home) -Bicycle-Landline-	Recreational or sports use	No	Own room or shared with the couple / children	My responsibilities with caring for other people	4	0	0	0	0	5	0	0	0	5	0	4	0	8	0	0	0	2
23	Cali	SAAVEDRA GALINDO	36	Between 35 y 44	Mixed race	1	1	1	High School Diploma	Not applicable	Does not apply		Freelance or self-employed	Between 1 and 2 SMLV	It is very variable	Single	You have a partner with whom you cohabit	14	0	3	You, your partner and your (s) son (s) or daughter (s)	3	Rented	Electric power-Natural gas connected to public network-Aqueduct-Sewer-Garbage collection-Cable television-	Yes	2	Clothes washing machine-Refrigerator or refrigerator-Blender-Iron-Electric or gas stove-TV-Private car-	Does not apply	No	Dining room	My rest and recreation	4	7	0	0	0	5	0	1	0	0	0	0	0	8	0	3	0	1
24	Cali	LOS COMUNEROS II	41	Between 35 y 44	Mixed race	1	1	1	Technical or technological	Not applicable	Does not apply		Unemployed and not looking for work	Does not apply	1500000	Married	You have a partner with whom you cohabit	15	0	1	You, your partner and your (s) son (s) or daughter (s)	1	Family	Electricity-Natural gas connected to public network-Aqueduct-Sewer-Garbage collection-Internet-Cable television-	Yes	3	Clothes washing machine-Refrigerator or refrigerator-Blender-Iron-Electric or gas stove-TV-Sound or radio-Bicycle	Recreational or sports use	No	Dining room	Share time with the family	1	0	0	2	0	5	0	0	0	0	0	2	0	8	0	0	0	1
25	Cali	LOS COMUNEROS II	27	Between 25 y 34	Mixed race	1	1	1	Technical or technological	Not applicable	Does not apply		Unemployed and looking for work	Does not apply	200000	Single	You have no partner	Does not apply	Does not apply	3	You and your son (s) or daughter (s)	2	Family	Electric power-Natural gas connected to public network-Aqueduct-Sewer-Garbage collection-Cable television-	Yes	3	Clothes washing machine-Refrigerator or refrigerator-Blender-Iron-Electric or gas stove-TV-Sound or radio-Bicycle	Recreational or sports use	No	Own room or shared with the couple / children	Study	1	14	0	0	0	3	0	0	45	0	0	0	0	6	0	0	0	1
26	Cali	LOS COMUNEROS II	27	Between 25 y 34	Afro-Colombian, Afro-descendant (black, mulatto, root, palenquera)	1	1	1	High School Diploma	Not applicable	Does not apply		An employee with formal employment	Less than 1 SMLV	370000	Single	You have no partner	Does not apply	Does not apply	1	You and other relatives other than children and partner	2	Rented	Electric power-Natural gas connected to public network-Aqueduct-Garbage collection-Sewer-Cable television-	Yes	3	Fridge or refrigerator-Blender-Electric or gas stove-TV-	Does not apply	No	Own room or shared with the couple / children	Share time with the family	4	8	0	0	0	3	0	0	0	0	0	0	0	7	0	0	0	0
27	Cali	EL VERGEL	43	Between 35 y 44	White	1	1	1	High School incomplete	Tenthschool	You are currently studying		An employee with informal employment	Less than 1 SMLV	100000	Single	You have no partner	Does not apply	Does not apply	0	You and other relatives other than children and partner	1	Family	Electricity-Natural gas connected to public network-Aqueduct-Sewer-Garbage collection-Internet-Cable television-	Yes	2	Refrigerator or refrigerator-Blender-Electric or gas stove-Television-Motorcycle for private use-Motorbike (work by someone other than someone in your home) -Phone fixed-	Does not apply	No	Own room or shared with the couple / children	To pray and read the bible	4	0	0	5	0	2	0	2	0	4	0	0	0	2	0	8	0	0
28	Cali	EL VERGEL	43	Between 35 y 44	Afro-Colombian, Afro-descendant (black, mulatto, root, palenquera)	1	1	1	High School Diploma	Not applicable	Does not apply		An employee with formal employment	Less than 1 SMLV	600000	Free union	You have a partner with whom you do not cohabit	13	0	3	You, your partner and your (s) son (s) or daughter (s)	1	Rented	Electricity-Natural gas connected to public network-Aqueduct-Sewer-Garbage collection-Internet-Cable television-	Yes	3	Clothes washing machine-Refrigerator or refrigerator-Blender-Iron-Electric or gas stove-Electric oven, gas or microwave oven-TV-Sound or radio equipment-	Does not apply	No	Dining room	My responsibilities with caring for other people	4	0	0	12	0	2	0	0	0	0	0	2	0	5	0	2	0	1
29	Cali	EL VERGEL	61	Between 55 y 64	Afro-Colombian, Afro-descendant (black, mulatto, root, palenquera)	1	1	1	High School incomplete	Sixth High schooll	Dedication to caring work		Domestic work	Does not apply	0	Widow	You have no partner	Does not apply	Does not apply	1	You and your son (s) or daughter (s)	1	Rented	Electric power-Natural gas connected to public network-Aqueduct-Sewer-Garbage collection-Cable television-	Yes	3	Clothes washing machine-Refrigerator or refrigerator-Blender-Electric or gas stove-TV-Sound or radio-Motorcycle for private use-	Does not apply	No	Tv room	My responsibilities with caring for other people	1	0	0	0	0	4	0	0	0	0	0	2	0	0	30	3	0	5
30	Cali	UrbanizaciAn El Angel del Hogar	51	Between 45 y 54	Afro-Colombian, Afro-descendant (black, mulatto, root, palenquera)	1	1	1	Technical or technological	Not applicable	Does not apply		You are studying	Does not apply	500000	Single	You have no partner	Does not apply	Does not apply	0	You and other relatives other than children and partner	2	Family	Electricity-Natural gas connected to public network-Aqueduct-Sewer-Garbage collection-Internet-Cable television-	Yes	3	Clothes washing machine-Refrigerator or refrigerator-Blender-Iron-Electric or gas stove-Electric oven, gas or microwave oven-TV-Sound system or radio-Landline-Private car-	Does not apply	No	Kitchen	My responsibilities with caring for other people	4	0	0	0	0	8	0	12	0	4	0	0	0	7	0	2	0	4
31	Cali	URBANIZACIAN EL ANGEL DEL HOGAR(ANDRÉS SABIN)	21	Between 18 y 24	White	1	1	1	Technical or technological	Not applicable	Does not apply		Unemployed and looking for work	Does not apply	900000	Free union	You have a partner with whom you cohabit	3	0	1	You, your partner and your (s) son (s) or daughter (s)	2	Rented	Electric power-Natural gas connected to public network-Aqueduct-Sewer-Garbage collection-Cable television-	Yes	3	Refrigerator or refrigerator-Blender-Electric or gas stove-Television-Moto (work by someone other than someone in your home) -	Does not apply	No	Own room or shared with the couple / children	My responsibilities with caring for other people	1	8	0	0	0	3	0	0	0	0	0	0	0	3	0	2	0	1
32	Cali	URBANIZACIAN EL ANGEL DEL HOGAR (ANDRÉS SABIN)	28	Between 25 y 34	Afro-Colombian, Afro-descendant (black, mulatto, root, palenquera)	1	1	1	Technical or technological	Not applicable	Does not apply		Unemployed and not looking for work	Does not apply	600000	Free union	You have a partner with whom you do not cohabit	2	8	2	You, your children and other relatives	2	Family	Electric power-Natural gas connected to public network-Aqueduct-Sewer-Garbage collection-Cable television-	Yes	3	Clothes washing machine-Refrigerator or refrigerator-Blender-Iron-Electric or gas stove-TV-Landline-Private car	Does not apply	No	Tv room	My responsibilities with domestic work	1	0	0	0	0	3	0	7	0	0	0	1	30	10	0	2	0	1
33	Cali	SIETE DE AGOSTO	49	Between 45 y 54	Afro-Colombian, Afro-descendant (black, mulatto, root, palenquera)	1	1	1	High School incomplete	Eighthschool	Economic difficulties		Unemployed and looking for work	Does not apply	800000	Free union	You have a partner with whom you cohabit	10	0	2	You, your partner and your (s) son (s) or daughter (s)	2	Rented	Electric power-Natural gas connected to public network-Aqueduct-Sewer-Garbage collection-Cable television-	Yes	3	Clothes washing machine-Blender-Iron-Electric or gas stove-Television-Bicycle-	As usual means of transportation	No	Kitchen	My responsibilities with domestic work	1	2	0	0	0	5	0	0	0	4	0	1	30	1	0	1	0	2
34	Cali	SIETE DE AGOSTO	53	Between 45 y 54	Mixed race	1	1	1	Technical or technological	Not applicable	Does not apply		An employee with informal employment	Less than 1 SMLV	300000	Single	You have a partner with whom you do not cohabit and do not share family expenses	Does not apply	Does not apply	1	You and other relatives other than children and partner	2	Family	Electric power-Natural gas connected to public network-Aqueduct-Sewer-Garbage collection-Internet-	Yes	3	Refrigerator or refrigerator-Electric or gas stove-Electric oven, gas or microwave-TV-Landline-	Does not apply	No	Own room or shared with the couple / children	My rest and recreation	4	7	0	0	0	2	0	0	0	0	0	3	0	7	0	1	0	2
35	Cali	ANDRÉS SANIN	69	Older than 64	Mixed race	1	1	1	None	None	Other		Domestic work	Does not apply	700000	Widow	You have no partner	Does not apply	Does not apply	0	You, your children and other relatives	2	Owncanceled	Electric power-Natural gas connected to public network-Aqueduct-Sewer-Garbage collection-Internet-	Yes	3	Clothes washing machine-Refrigerator or refrigerator-Blender-Iron-Electric or gas stove-Electric oven, gas or microwave oven-Sound or radio equipment-Landline-	Does not apply	No	Own room or shared with the couple / children	My rest and recreation	1	0	0	0	0	3	0	0	3	0	30	0	0	8	0	0	0	1
36	Cali	ANDRÉS SANÍN	62	Between 55 y 64	White	1	1	1	Primary incomplete	second of primary	Economic difficulties		Domestic work	Does not apply	400000	Free union	You have a partner with whom you do not cohabit	37	0	1	You, your partner and your (s) son (s) or daughter (s)	2	Owncanceled	Electric power-Natural gas connected to public network-Aqueduct-Sewer-Garbage collection-Internet-	Yes	3	Clothes washing machine-Refrigerator or refrigerator-Blender-Iron-Electric or gas stove-TV-Sound system or radio-Landline-Moto (work from someone other than someone in your home) -	Does not apply	No	Work or business space inside the house	A productive activity	3	0	0	9	0	6	0	0	0	0	0	0	0	6	0	0	0	1
37	Cali	SIETE DE AGOSTO	59	Between 55 y 64	White	1	1	1	Primary	Not applicable	Does not apply		Freelance or self-employed	Less than 1 SMLV	400000	Single	You have no partner	Does not apply	Does not apply	1	You and other relatives other than children and partner	2	Family	Electricity-Natural gas connected to public network-Aqueduct-Sewer-Garbage collection-Internet-Cable television-	Yes	3	Clothes washing machine-Refrigerator or refrigerator-Blender-Electric or gas stove-TV-Sound or radio-Fixed telephone-	Does not apply	No	Dining room	A productive activity	1	0	0	10	0	0	0	0	0	0	0	0	0	7	0	0	0	0
38	Cali	SIETE DE AGOSTO	27	Between 25 y 34	White	1	1	1	High School Diploma	Not applicable	Does not apply		An employee with informal employment	Less than 1 SMLV	500000	Free union	You have a partner with whom you cohabit	8	0	0	You, your partner and your (s) son (s) or daughter (s)	2	Rented	Electric power-Natural gas connected to public network-Aqueduct-Sewer-Garbage collection-Cable television-	Yes	3	Refrigerator or refrigerator-Clothes washing machine-Blender-Electric or gas stove-TV-Sound system or radio-Moto (someone who works different from someone in your home) -	Does not apply	No	Tv room	My responsibilities with caring for other people	1	0	0	0	0	4	0	0	0	0	0	0	0	9	30	5	0	3
39	Cali	LOS COMUNEROS II	76	Older than 64	White	2	2	66	High School Diploma	Not applicable	Does not apply		Unemployed and looking for work	Does not apply	0	Single	You have no partner	Does not apply	Does not apply	2	You, your children and other relatives	1	Family	Electricity-Natural gas connected to public network-Aqueduct-Sewer-Garbage collection-Internet-Cable television-	Yes	3	Refrigerator or refrigerator-Blender-Electric or gas stove-TV-Sound or radio-Motorbike (work by someone other than someone in your home) -Bicycle-Landline-	Recreational or sports use	No	Own room or shared with the couple / children	My rest and recreation	4	11	0	0	0	3	0	2	0	0	0	1	30	5	0	3	0	4
40	Cali	EL VERGEL	60	Between 55 y 64	White	1	1	1	Primary incomplete	Third of primary	Study difficulties		Independent professional	Less than 1 SMLV	360000	Single	You have no partner	Does not apply	Does not apply	3	You and your son (s) or daughter (s)	1	Family	Electric power-Natural gas connected to public network-Aqueduct-Sewer-Garbage collection-Cable television-	Yes	2	Clothes washing machine-Refrigerator or refrigerator-Electric or gas stove-TV-Landline-	Does not apply	No	Tv room	My responsibilities with domestic work	3	0	0	17	0	0	0	0	0	2	0	0	0	2	0	0	0	3
41	Cali	EL VERGEL	86	Older than 64	White	1	1	1	High School incomplete	Ninth high school	Dedication to caring work		Unemployed and looking for work	Does not apply	600000	Free union	You have a partner with whom you cohabit	2	0	2	You, your partner, your son (s) or daughter (s) and other relatives	1	Family	Electric power-Natural gas connected to public network-Aqueduct-Sewer-Garbage collection-Cable television-	Yes	2	Clothes washing machine-Refrigerator or refrigerator-Blender-Electric or gas stove-TV-Sound or radio-Bicycle-Landline-	Recreational or sports use	No	Own room or shared with the couple / children	Share time with the family	1	0	0	0	0	0	0	10	0	0	0	0	0	7	0	2	0	1
42	Cali	EL VERGEL	35	Between 35 y 44	White	1	1	1	High School Diploma	Not applicable	Does not apply		Unemployed and looking for work	Does not apply	800000	Single	You have no partner	Does not apply	Does not apply	1	You and other non-relatives	1	Sublet	Electric power-Natural gas connected to public network-Cable television-Garbage collection-	Does not apply	2	Fridge or refrigerator-Blender-Electric or gas stove-TV-	Does not apply	No	Own room or shared with the couple / children	My rest and recreation	2	2	0	3	0	0	0	2	0	0	0	0	0	3	0	3	0	2
43	Cali	LOS COMUNEROS II	66	Older than 64	Indigenous	1	1	66	Technical or technological	Not applicable	Does not apply		Freelance or self-employed	Less than 1 SMLV	0	Single	You have no partner	Does not apply	Does not apply	1	You and your son (s) or daughter (s)	1	Rented	Electric power-Natural gas connected to public network-Aqueduct-Sewer-Garbage collection-	Yes	2	Fridge or refrigerator-Blender-Iron-Electric or gas stove-Electric oven, gas or microwave-TV-Sound or radio	Does not apply	No	Tv room	A productive activity	4	3	0	10	0	3	0	0	0	0	0	0	0	6	0	0	0	5
44	Cali	LOS COMUNEROS II	39	Between 35 y 44	Mixed race	1	1	1	High School Diploma	Not applicable	Does not apply		An employee with informal employment	Less than 1 SMLV	0	Free union	You have a partner with whom you cohabit	1	0	1	You, your partner and your (s) son (s) or daughter (s)	1	Rented	Electric power-Natural gas connected to public network-Aqueduct-Sewer-Garbage collection-Cable television-	Yes	3	Clothes washing machine-Refrigerator or refrigerator-Blender-Iron-Electric or gas stove-Television-Moto (work by someone other than someone in your home) -Bicycle-Landline-	Recreational or sports use	No	Kitchen	My responsibilities with domestic work	1	3	0	8	0	2	0	1	0	0	0	0	0	5	0	0	0	0
45	Cali	LOS COMUNEROS II	43	Between 35 y 44	Afro-Colombian, Afro-descendant (black, mulatto, root, palenquera)	1	1	1	High School incomplete	Tenthschool	Dedication to caring work		Unemployed and looking for work	Does not apply	0	Single	You have no partner	Does not apply	Does not apply	6	You, your children and other relatives	2	Family	Electric power-Aqueduct-Sewer-Garbage collection-Natural gas connected to public network-Internet-Cable television-	Yes	3	Fridge or refrigerator-Blender-Electric or gas stove-TV-	Does not apply	No	Tv room	There is no other space	1	0	0	0	0	66	30	12	0	0	0	0	0	5	0	0	0	0
46	Cali	LOS COMUNEROS II	28	Between 25 y 34	White	1	1	1	High School incomplete	Ninth high school	Dedication to caring work		Unemployed and not looking for work	Does not apply	0	Single	You have no partner	Does not apply	Does not apply	0	You and other relatives other than children and partner	1	Rented	Electric Power-Aqueduct-Sewer-Garbage Collection-	Yes	Do not know	TV	Does not apply	No	Dining room	My rest and recreation	4	6	0	2	0	1	0	0	0	0	0	2	0	12	0	4	0	0
47	Cali	EL VERGEL	55	Between 55 y 64	Afro-Colombian, Afro-descendant (black, mulatto, root, palenquera)	1	1	1	Primary	Not applicable	Does not apply		You have never worked	Does not apply	0	Single	You have no partner	Does not apply	Does not apply	0	Only you	1	Family	Electric power-Aqueduct-Sewer-Garbage collection-Cable television-	Yes	3	Clothes washing machine-Refrigerator or refrigerator-Blender-Iron-Electric or gas stove-TV-	Does not apply	No	Tv room	I perform several activities	1	4	0	0	0	1	0	8	0	0	0	0	0	5	0	0	0	0
48	Cali	EL VERGEL	63	Between 55 y 64	White	1	1	1	High School incomplete	Seventh of high school	Other		Domestic work	Does not apply	0	Single	You have no partner	Does not apply	Does not apply	2	You, your children and other relatives	1	Family	Electricity-Natural gas connected to public network-Aqueduct-Sewer-Garbage collection-Internet-Cable television-	Yes	3	Clothes washing machine-Refrigerator or refrigerator-Blender-Electric or gas stove-Electric oven, gas or microwave oven-TV-Bicycle-Landline-	Recreational or sports use	No	Kitchen	My responsibilities with caring for other people	1	0	0	0	0	3	0	12	0	0	0	0	0	6	0	0	1	0
49	Cali	EL VERGEL	31	Between 25 y 34	Mixed race	1	1	1	High School incomplete	Seventh of high school	Dedication to caring work		Unemployed and not looking for work	Does not apply	500000	Single	You have a partner with whom you do not cohabit	2	0	3	You, your children and other relatives	1	Rented	Electric power-Aqueduct-Sewer-Garbage collection-Internet-	Yes	3	Refrigerator or refrigerator-Electric or gas stove-TV-Landline-	Does not apply	No	Own room or shared with the couple / children	Share time with the family	1	0	0	0	0	3	0	2	0	0	0	0	0	6	0	2	0	0
50	Cali	EL VERGEL	37	Between 35 y 44	None	1	1	1	Technical or technological	Not applicable	Does not apply		An employee with formal employment	Less than 1 SMLV	600000	Free union	You have a partner with whom you cohabit	2	0	3	You, your partner, your son (s) or daughter (s) and other relatives	1	Family	Electricity-Natural gas connected to public network-Aqueduct-Sewer-Garbage collection-Internet-Cable television-	Yes	3	Clothes washing machine-Refrigerator or refrigerator-Blender-Iron-Electric or gas stove-TV-Sound or radio-Motorcycle for private use-	Does not apply	No	Kitchen	My responsibilities with caring for other people	4	0	0	9	0	5	0	2	0	5	0	0	0	5	0	1	0	2
51	Cali	ANDRÉS SANIN	48	Between 45 y 54	Afro-Colombian, Afro-descendant (black, mulatto, root, palenquera)	1	1	1	High School Diploma	Not applicable	Does not apply		Unemployed and looking for work	Does not apply	0	Free union	You have a partner with whom you cohabit	1	6	1	You, your partner, your son (s) or daughter (s) and other relatives	1	Family	Electric power-Aqueduct-Sewer-Garbage collection-Internet-Cable television-	Yes	3	Clothes washing machine-Refrigerator or refrigerator-Blender-Iron-Electric or gas stove-Electric oven, gas or microwave oven-TV-Sound or radio-Bicycle	As usual means of transportation	No	Own room or shared with the couple / children	Share time with the family	3	66	0	66	0	4	0	66	0	66	0	66	0	9	0	66	0	0
52	Cali	URBANIZACIAN EL ANGEL DEL HOGAR	55	Between 55 y 64	Mixed race	1	1	1	High School incomplete	Ninth high school	Dedication to caring work		Unemployed and looking for work	Does not apply	150000	Separated / Divorced	You have no partner	Does not apply	Does not apply	1	You, your partner, your son (s) or daughter (s) and other relatives	2	Family	Electricity-Natural gas connected to public network-Aqueduct-Sewer-Garbage collection-Internet-Cable television-	Yes	3	Clothes washing machine-Refrigerator or refrigerator-Blender-Iron-Electric or gas stove-TV-Sound or radio-Motorbike (work by someone other than someone in your home) -Phone fixed-Automobile for private use-	Does not apply	No	Own room or shared with the couple / children	For read	2	66	0	66	0	1	0	66	0	66	0	66	0	5	0	66	0	1
53	Cali	SIETE DE AGOSTO	54	Between 45 y 54	Afro-Colombian, Afro-descendant (black, mulatto, root, palenquera)	1	1	1	High School Diploma	Not applicable	Does not apply		Freelance or self-employed	Less than 1 SMLV	0	Single	You have no partner	Does not apply	Does not apply	0	You and other relatives other than children and partner	2	Family	Electricity-Natural gas connected to public network-Aqueduct-Sewer-Garbage collection-Internet-Cable television-	Yes	3	Clothes washing machine-Refrigerator or refrigerator-Blender-Iron-Electric or gas stove-Electric oven, gas or microwave oven-TV-Sound system or radio-Bicycle-Landline-Private car-	Recreational or sports use	No	Tv room	A productive activity	4	66	0	8	0	3	0	66	0	0	0	1	0	8	0	1	0	2
54	Cali	SIETE DE AGOSTO	62	Between 55 y 64	Mixed race	1	1	1	High School incomplete	Seventh of high school	Economic difficulties		Freelance or self-employed	Between 1 and 2 SMLV	0	Married	You have a partner with whom you cohabit	42	0	0	You with your partner	2	Owncanceled	Electric power-Natural gas connected to the public network-Sewer-Aqueduct-Garbage collection-Internet-Cable television-	Yes	3	Clothes washing machine-Refrigerator or refrigerator-Blender-Iron-Electric or gas stove-TV-Landline-	Does not apply	No	Dining room	A productive activity	4	4	0	8	0	4	0	0	0	0	0	2	0	7	0	1	30	1
55	Cali	JULIO RINCAN	35	Between 35 y 44	White	1	1	1	High School incomplete	Ninth high school	Economic difficulties		Unemployed and looking for work	Does not apply	0	Single	You have a partner with whom you do not cohabit	2	0	3	You and your son (s) or daughter (s)	2	Rented	Aqueduct-Electric energy-Natural gas connected to public network-Sewer-Garbage collection-	Yes	3	Clothes washing machine-Refrigerator or refrigerator-Blender-Iron-Electric or gas-stove-Television-Moto (work by someone other than someone in your home) -	Does not apply	No	Own room or shared with the couple / children	My rest and recreation	1	0	0	0	0	5	0	0	0	0	0	0	0	10	0	4	0	2
56	Cali	EL DIAMANTE	75	Older than 64	White	1	1	1	undergraduate degree	Not applicable	Does not apply		Pensioned	Does not apply	0	Separated / Divorced	You have no partner	Does not apply	Does not apply	0	You and other relatives other than children and partner	2	Family	Electricity-Natural gas connected to public network-Aqueduct-Sewer-Garbage collection-Internet-Cable television-	Yes	3	Clothes washing machine-Blender-Fridge or refrigerator-Electric or gas stove-TV-Landline-	Does not apply	Yes	The whole house does not have a specific space	I perform several activities	1	0	0	0	0	2	0	0	0	0	0	0	0	12	0	3	0	1
57	Cali	SIETE DE AGOSTO	45	Between 45 y 54	Mixed race	1	1	1	High School incomplete	Tenthschool	Dedication to caring work		An employee with formal employment	Between 1 and 2 SMLV	1000000	Free union	You have a partner with whom you do not cohabit	15	0	4	You, your partner and your (s) son (s) or daughter (s)	3	Rented	Electricity-Natural gas connected to public network-Aqueduct-Sewer-Garbage collection-Internet-Cable television-	Yes	3	Clothes washing machine-Refrigerator or refrigerator-Blender-Iron-Electric or gas stove-TV-Sound or radio-Motorbike (someone who works different from someone in your home) -Bicycle-	As usual means of transportation	No	Own room or shared with the couple / children	My rest and recreation	3	9	0	0	0	0	0	0	0	0	0	0	0	5	0	0	0	2
58	Cali	SIETE DE AGOSTO	80	Older than 64	Indigenous	1	1	1	Primary incomplete	Fourth grade	Economic difficulties		Unemployed and looking for work	Does not apply	790000	Single	You have no partner	Does not apply	Does not apply	0	You, your children and other relatives	2	Family	Electric power-Natural gas connected to public network-Aqueduct-Sewer-Garbage collection-Cable television-	Yes	3	Clothes washing machine-Refrigerator or refrigerator-Blender-Iron-Electric or gas stove-Electric oven, gas or microwave oven-TV-	Does not apply	No	Tv room	My responsibilities with caring for other people	1	0	0	0	0	0	30	8	0	0	0	0	0	6	10	0	0	10
59	Cali	SIETE DE AGOSTO	77	Older than 64	Mixed race	1	1	1	Primary	Not applicable	Does not apply		Freelance or self-employed	Between 1 and 2 SMLV	0	Married	You have a partner with whom you cohabit	57	0	0	You, your partner, your son (s) or daughter (s) and other relatives	2	Owncanceled	Electric power-Natural gas connected to public network-Aqueduct-Sewer-Garbage collection-Internet-	Yes	3	Clothes washing machine-Refrigerator or refrigerator-Blender-Electric or gas stove-TV-Landline-	Does not apply	No	Tv room	A productive activity	1	0	0	4	0	5	0	6	0	0	0	0	0	9	0	0	0	0
60	Cali	VIPASA	80	Older than 64	Mixed race	1	1	1	Postgraduate	Not applicable	Does not apply		Domestic work	Does not apply	0	Separated / Divorced	You have no partner	Does not apply	Does not apply	0	Only you	4	Family	Electric power-Aqueduct-Garbage collection-Cable television-	Yes	3	Fridge or refrigerator-Blender-Electric or gas stove-Electric oven, gas or microwave oven-TV-	Does not apply	No	Dining room	Study	1	0	0	0	0	8	0	4	0	2	0	1	0	7	0	1	0	6
61	Cali	EL VERGEL	82	Older than 64	White	1	1	1	High School Diploma	Not applicable	Does not apply		Freelance or self-employed	Between 1 and 2 SMLV	9000000	Free union	You have a partner with whom you cohabit	9	0	1	You, your partner, your son (s) or daughter (s) and other relatives	1	Family	Electricity-Natural gas connected to public network-Aqueduct-Sewer-Garbage collection-Internet-Cable television-	Yes	2	Clothes washing machine-Refrigerator or refrigerator-Blender-Electric or gas stove-Iron-Electric oven, gas or microwave oven-TV-Landline-	Does not apply	No	Tv room	A productive activity	4	0	0	10	0	5	0	5	0	0	0	1	0	8	0	0	0	0
62	Cali	EL VERGEL	28	Between 25 y 34	Afro-Colombian, Afro-descendant (black, mulatto, root, palenquera)	1	1	1	High School incomplete	Ninth high school	Dedication to caring work		Freelance or self-employed	Less than 1 SMLV	700000	Free union	You have a partner with whom you cohabit	10	0	6	You, your partner, your son (s) or daughter (s) and other relatives	1	Family	Electric power-Natural gas connected to public network-Aqueduct-Sewer-Garbage collection-Cable television-	Yes	3	Refrigerator or refrigerator-Electric or gas stove-Television-Bicycle-	As usual means of transportation	No	Tv room	Share time with the family	3	13	0	0	0	3	0	0	0	0	0	0	0	5	0	2	0	1
63	Cali	EL VERGEL	46	Between 45 y 54	Other	1	1	1	Technical or technological	Not applicable	Does not apply		An employee with formal employment	Between 1 and 2 SMLV	700000	Single	You have no partner	Does not apply	Does not apply	3	You, your partner, your son (s) or daughter (s) and other relatives	1	Rented	Electric power-Natural gas connected to public network-Aqueduct-Sewer-Garbage collection-Cable television-	Yes	3	Clothes washing machine-Refrigerator or refrigerator-Blender-Electric or gas stove-TV-	Does not apply	No	Tv room	Study	4	10	0	0	0	3	0	5	0	2	0	0	0	4	0	0	0	0
64	Cali	EL VERGEL	63	Between 55 y 64	Afro-Colombian, Afro-descendant (black, mulatto, root, palenquera)	1	1	1	Postgraduate Incomplete	are completing	You are currently studying		You are studying	Does not apply	500000	Single	You have no partner	Does not apply	Does not apply	1	You, your children and other relatives	1	Family	Electric power-Natural gas connected to public network-Aqueduct-Sewer-Garbage collection-Cable television-	Yes	3	Refrigerator or refrigerator-Blender-Electric or gas stove-TV-Bicycle-Landline-	Recreational or sports use	No	Own room or shared with the couple / children	Study	4	0	0	0	0	4	0	3	0	8	0	2	0	0	0	3	0	0
65	Cali	EL VERGEL	40	Between 35 y 44	Afro-Colombian, Afro-descendant (black, mulatto, root, palenquera)	1	1	1	High School incomplete	Seventh of high school	Displacement		Unemployed and looking for work	Does not apply	0	Single	You have no partner	Does not apply	Does not apply	1	You, your children and other relatives	1	Family	Electricity-Natural gas connected to public network-Aqueduct-Sewer-Garbage collection-Internet-Cable television-	Yes	3	Clothes washing machine-Refrigerator or refrigerator-Blender-Electric or gas stove-TV-Sound or radio-Motorcycle for private use-Landline-	Does not apply	No	Own room or shared with the couple / children	My rest and recreation	3	0	0	0	0	1	0	4	0	0	0	2	0	8	0	3	0	1
66	Cali	EL VERGEL	56	Between 55 y 64	Mixed race	1	1	1	High School Diploma	Not applicable	Does not apply		Domestic work	Does not apply	0	Separated / Divorced	You have no partner	Does not apply	Does not apply	0	You and your son (s) or daughter (s)	1	Family	Electric power-Aqueduct-Sewer-Garbage collection-Internet-Cable television-	Yes	3	Clothes washing machine-Refrigerator or refrigerator-Blender-Electric or gas stove-TV-Sound or radio equipment-	Does not apply	No	Kitchen	My responsibilities with caring for other people	1	0	0	0	0	12	0	0	0	0	0	0	0	8	0	0	0	0
67	Cali	EL VERGEL	40	Between 35 y 44	Afro-Colombian, Afro-descendant (black, mulatto, root, palenquera)	1	1	66	High School incomplete	Ninth high school	Economic difficulties		An employee with formal employment	Less than 1 SMLV	790000	Single	You have no partner	Does not apply	Does not apply	3	You and your son (s) or daughter (s)	1	Rented	Electricity-Natural gas connected to public network-Aqueduct-Sewer-Garbage collection-Internet-Cable television-	Yes	3	Clothes washing machine-Refrigerator or refrigerator-Blender-Electric or gas stove-TV-Sound or radio equipment-	Does not apply	No	Own room or shared with the couple / children	My rest and recreation	4	10	0	0	0	4	0	0	0	0	0	0	0	5	0	0	0	0
68	Cali	JULIO RINCAN	26	Between 25 y 34	Mixed race	1	1	1	Technical or technological	Not applicable	Does not apply		An employee with formal employment	Less than 1 SMLV	800000	Free union	You have a partner with whom you cohabit	8	0	2	You, your partner and your (s) son (s) or daughter (s)	2	Owncanceled	Electricity-Natural gas connected to public network-Aqueduct-Sewer-Garbage collection-Internet-Cable television-	Yes	2	Clothes washing machine-Refrigerator or refrigerator-Blender-Iron-Electric or gas stove-TV-Sound or radio-Motorbike (someone who works different from someone in your home) -Motorcycle for private use-	Does not apply	No	Own room or shared with the couple / children	My rest and recreation	4	10	0	0	0	5	0	9	0	0	0	0	0	6	0	3	0	0
69	Cali	JULIO RINCAN	61	Between 55 y 64	White	1	1	1	undergraduate degree incomplete	Second semester	You are currently studying		You are studying	Does not apply	0	Single	You have no partner	Does not apply	Does not apply	0	You, your children and other relatives	2	Family	Electricity-Natural gas connected to public network-Aqueduct-Sewer-Garbage collection-Internet-Cable television-	Yes	3	Clothes washing machine-Refrigerator or refrigerator-Blender-Iron-Electric or gas stove-TV-Sound or radio-Motorbike (someone who works different from someone in your home) -Phone fixed-Motorcycle for private use-	Does not apply	No	Tv room	My rest and recreation	4	0	0	4	0	0	0	0	0	8	0	2	0	10	0	3	0	0
70	Cali	SIETE DE AGOSTO	43	Between 35 y 44	None	1	1	1	Primary	Not applicable	Does not apply		An employee with informal employment	Less than 1 SMLV	900000	Free union	You have a partner with whom you cohabit	19	0	0	You, your partner and your (s) son (s) or daughter (s)	2	Rented	Electricity-Natural gas connected to public network-Aqueduct-Sewer-Garbage collection-Internet-Cable television-	Yes	3	Fridge or refrigerator-Blender-Electric or gas stove-Television-Bicycle-	As usual means of transportation	No	Kitchen	A productive activity	4	8	0	8	0	6	0	0	0	0	0	0	0	7	0	0	0	1
71	Cali	SIETE DE AGOSTO	51	Between 45 y 54	White	1	1	1	Primary	Not applicable	Does not apply		Unemployed and not looking for work	Does not apply	1200000	Free union	You have a partner with whom you cohabit	27	0	5	You, your partner and your (s) son (s) or daughter (s)	2	Rented	Electricity-Natural gas connected to public network-Aqueduct-Sewer-Garbage collection-Internet-Cable television-	Yes	3	Refrigerator or refrigerator-Blender-Iron-Electric or gas stove-TV-Sound or radio-Bicycle-Motorbike (work by someone other than someone in your home) -Electric, gas or microwave oven-Landline-	As usual means of transportation	No	Own room or shared with the couple / children	A productive activity	1	0	0	0	1	12	0	6	0	0	0	1	0	6	0	3	0	1
72	Cali	SIETE DE AGOSTO	34	Between 25 y 34	Mixed race	1	1	1	High School incomplete	Seventh of high school	Study difficulties		Freelance or self-employed	Less than 1 SMLV	500000	Single	You have no partner	Does not apply	Does not apply	3	You and your son (s) or daughter (s)	2	Family	Electric power-Natural gas connected to public network-Aqueduct-Sewer-Garbage collection-	Yes	2	Clothes washing machine-Refrigerator or refrigerator-Blender-Iron-Electric or gas stove-TV-Sound or radio equipment-	Does not apply	No	Tv room	Share time with the family	4	0	0	6	0	6	0	0	0	0	0	0	0	6	0	0	0	0
73	Cali	VIPASA	55	Between 55 y 64	White	1	1	1	Technical or technological	Not applicable	Does not apply		An employee with formal employment	Between 1 and 2 SMLV	0	Single	You have no partner	Does not apply	Does not apply	1	You and other relatives other than children and partner	4	Family	Electricity-Natural gas connected to public network-Aqueduct-Sewer-Garbage collection-Internet-Cable television-	Yes	3	Clothes washing machine-Refrigerator or refrigerator-Blender-Iron-Electric or gas stove-Electric oven, gas or microwave oven-TV-Landline-	Does not apply	No	Tv room	My rest and recreation	4	10	0	0	0	3	0	0	0	0	0	0	0	5	0	0	0	2
74	Cali	SAAVEDRA GALINDO	55	Between 55 y 64	White	1	1	1	Primary incomplete	second of primary	Economic difficulties		Freelance or self-employed	Between 3 and 4 SMLV	0	Free union	You have a partner with whom you cohabit	11	0	1	Other, which one?	3	Rented	Electricity-Natural gas connected to public network-Aqueduct-Sewer-Garbage collection-Internet-Cable television-	Yes	2	Clothes washing machine-Refrigerator or refrigerator-TV-	Does not apply	No	Tv room	A productive activity	4	0	0	15	0	1	0	0	0	0	0	0	0	6	0	0	0	0
75	Cali	SAAVEDRA GALINDO	45	Between 45 y 54	White	1	1	1	High School incomplete	Eighthschool	Study difficulties		Unemployed and looking for work	Does not apply	0	Married	You have a partner with whom you cohabit	23	0	0	You, your partner and your (s) son (s) or daughter (s)	2	Family	Electric power-Natural gas connected to public network-Aqueduct-Sewer-Garbage collection-Cable television-	Yes	3	Clothes washing machine-Refrigerator or refrigerator-Blender-Electric or gas-stove-TV-Sound or radio-Motorbike (work from someone other than someone in your home) -Bicycle-Landline-Motorcycle for private use-	Recreational or sports use	No	Own room or shared with the couple / children	My rest and recreation	1	5	0	0	0	4	30	4	0	0	0	0	0	10	0	0	0	3
76	Cali	SAAVEDRA GALINDO	46	Between 45 y 54	White	1	1	1	High School Diploma	Not applicable	Does not apply		Unemployed and looking for work	Does not apply	0	Single	You have no partner	Does not apply	Does not apply	1	You and your son (s) or daughter (s)	2	Family	Electricity-Natural gas connected to public network-Aqueduct-Sewer-Garbage collection-Internet-Cable television-	Yes	3	Clothes washing machine-Blender-Electric or gas stove-Electric oven, gas or microwave oven-TV-Moto (work by someone other than someone in your home) -Bicycle-Landline-Motorcycle for private use-	Recreational or sports use	No	Own room or shared with the couple / children	Share time with the family	1	2	0	7	0	4	0	2	0	0	0	1	0	6	0	0	0	2
77	Cali	SAAVEDRA GALINDO	46	Between 45 y 54	White	1	1	1	Primary incomplete	Third of primary	Study difficulties		Unemployed and looking for work	Does not apply	800000	Widow	You have a partner with whom you do not cohabit and do not share family expenses	Does not apply	Does not apply	0	You and other relatives other than children and partner	3	Rented	Electricity-Natural gas connected to public network-Aqueduct-Sewer-Garbage collection-Internet-Cable television-	Yes	3	Clothes washing machine-Refrigerator or refrigerator-Blender-Electric or gas stove-TV-Landline-	Does not apply	No	Tv room	My rest and recreation	3	2	0	9	0	2	0	12	0	0	0	0	0	7	0	5	0	0
78	Cali	EL DIAMANTE	32	Between 25 y 34	White	1	1	1	Primary	Not applicable	Does not apply		Saleswoman by magazine	Less than 1 SMLV	80000	Single	You have a partner with whom you do not cohabit	12	0	3	You, your children and other relatives	2	Family	Electricity-Natural gas connected to public network-Aqueduct-Sewer-Garbage collection-Internet-Cable television-	Yes	2	Clothes washing machine-Refrigerator or refrigerator-Blender-Iron-Electric or gas stove-TV-Sound or radio-Motorbike (work from someone other than someone in your home) -Bicycle-Landline-	As usual means of transportation	No	Own room or shared with the couple / children	My rest and recreation	2	8	0	1	0	2	0	0	0	0	0	2	0	4	0	8	0	1
79	Cali	EL DIAMANTE	22	Between 18 y 24	Indigenous	1	1	1	High School Diploma	Not applicable	Does not apply		An employee with formal employment	Less than 1 SMLV	0	Single	You have a partner with whom you do not cohabit	4	0	0	You and other relatives other than children and partner	2	Rented	Electric power-Natural gas connected to public network-Aqueduct-Sewer-Garbage collection-	Yes	3	Clothes washing machine-Refrigerator or refrigerator-Blender-Iron-Electric or gas stove-TV-Sound or radio-Moto equipment (someone who works differently from someone in your home) -	Does not apply	No	Own room or shared with the couple / children	My rest and recreation	4	8	0	0	0	1	0	0	0	0	0	0	0	6	0	3	0	1
80	Cali	JORGE ELI	54	Between 45 y 54	Mixed race	1	1	1	High School Diploma	Not applicable	Does not apply		Unemployed and not looking for work	Does not apply	0	Married	You have a partner with whom you cohabit	25	99	0	You, your partner, your son (s) or daughter (s) and other relatives	2	Family	Electricity-Natural gas connected to public network-Aqueduct-Sewer-Garbage collection-Internet-Cable television-	Yes	3	Clothes washing machine-Refrigerator or refrigerator-Blender-Iron-Electric or gas-stove-Television-Moto (work by someone other than someone in your home) -	Does not apply	No	The whole house does not have a specific space	Share time with the family	1	0	0	0	0	2	0	12	0	0	0	1	30	9	0	3	0	1
81	Cali	JORGE ELIECER GAITÁN	44	Between 35 y 44	Indigenous	1	1	1	Technical or technological	Not applicable	Does not apply		Employee and looking for work	Less than 1 SMLV	900000	Free union	You have a partner with whom you cohabit	4	0	0	You with your partner	2	Rented	Electric power-Aqueduct-Sewer-Garbage collection-Internet-Cable television-	Yes	3	Clothes washing machine-Refrigerator or refrigerator-Blender-Electric or gas stove-TV-Bicycle-Landline-	As usual means of transportation	No	Own room or shared with the couple / children	Share time with the family	4	10	0	0	0	1	0	0	0	0	0	0	0	7	0	1	0	0
82	Cali	EL DIAMANTE	29	Between 25 y 34	Afro-Colombian, Afro-descendant (black, mulatto, root, palenquera)	1	1	1	High School Diploma	Not applicable	Does not apply		An employee with formal employment	Less than 1 SMLV	600000	Single	You have no partner	Does not apply	Does not apply	1	You, your children and other relatives	2	Rented	Electric power-Natural gas connected to public network-Aqueduct-Sewer-Garbage collection-	Yes	3	Clothes washing machine-Refrigerator or refrigerator-Electric or gas stove-TV-Sound system or radio-Moto (someone who works different from someone in your home) -Motorcycle motorcycle-	Does not apply	No	Own room or shared with the couple / children	Share time with the family	1	10	0	0	0	2	0	3	0	0	0	0	0	8	0	0	0	0
83	Cali	EL DIAMANTE	18	Between 18 y 24	Mixed race	1	1	1	High School Diploma	Not applicable	Does not apply		You are studying	Does not apply	0	Single	You have no partner	Does not apply	Does not apply	0	You and other relatives other than children and partner	2	Family	Electricity-Natural gas connected to public network-Aqueduct-Sewer-Garbage collection-Internet-Cable television-	Yes	3	Clothes washing machine-Refrigerator or refrigerator-Blender-Iron-Electric or gas stove-TV-Sound or radio-Motorbike (someone who works different from someone in your home) -Bicycle-Landline-Motorcycle for private use-	Recreational or sports use	No	Own room or shared with the couple / children	There is no other space	4	0	0	0	0	0	0	4	0	6	0	0	0	10	0	0	0	2
84	Cali	SAVEDRA GALINDO	83	Older than 64	Afro-Colombian, Afro-descendant (black, mulatto, root, palenquera)	1	1	1	Primary incomplete	Third of primary	Economic difficulties		Freelance or self-employed	Less than 1 SMLV	800000	Widow	You have a partner with whom you do not cohabit and do not share family expenses	Does not apply	Does not apply	1	You and other non-relatives	2	Family	Electricity-Natural gas connected to public network-Aqueduct-Sewer-Garbage collection-Internet-Cable television-	Yes	3	Clothes washing machine-Refrigerator or refrigerator-Blender-Iron-Electric or gas stove-Television-Moto (work by someone different from someone in your home) -Bicycle-Landline-Motorcycle for private use-	Recreational or sports use	No	Own room or shared with the couple / children	My rest and recreation	1	0	0	0	0	0	0	0	0	0	0	0	0	10	40	0	0	0
85	Cali	SAAVEDRA GALINDO	46	Between 45 y 54	White	1	1	1	High School incomplete	Ninth high school	Economic difficulties		You have never worked	Does not apply	0	Free union	You have a partner with whom you cohabit	27	99	0	You, your partner and your (s) son (s) or daughter (s)	2	Own with Mortgage	Electric power-Natural gas connected to public network-Aqueduct-Sewer-Garbage collection-Cable television-	Yes	3	Clothes washing machine-Refrigerator or refrigerator-Blender-Iron-Electric or gas stove-TV-Sound or radio-Bicycle-Landline-Private car-	As usual means of transportation	No	Own room or shared with the couple / children	My rest and recreation	1	0	0	0	0	3	0	0	0	0	0	0	0	7	30	10	0	1
86	Cali	LOS COMUNEROS	68	Older than 64	Afro-Colombian, Afro-descendant (black, mulatto, root, palenquera)	1	1	1	High School incomplete	UnTenthschool	You are currently studying		You are studying	Does not apply	0	Single	You have a partner with whom you do not cohabit and do not share family expenses	Does not apply	Does not apply	0	You and other non-relatives	1	Family	Electricity-Natural gas connected to public network-Aqueduct-Sewer-Garbage collection-Internet-Cable television-	Yes	2	Refrigerator or refrigerator-Blender-Iron-Electric or gas stove-TV-Sound system or radio-Moto (someone who works different from someone in your home) -Bicycle-	As usual means of transportation	No	Own room or shared with the couple / children	Study	1	0	0	0	0	1	30	0	0	2	30	0	30	12	30	0	0	3
87	Cali	LOS COMUNEROS II	37	Between 35 y 44	Afro-Colombian, Afro-descendant (black, mulatto, root, palenquera)	1	1	1	High School incomplete	Seventh of high school	Economic difficulties		Freelance or self-employed	Between 1 and 2 SMLV	600000	Free union	You have a partner with whom you cohabit	4	6	1	You, your partner, your son (s) or daughter (s) and other relatives	1	Rented	Electricity-Natural gas connected to public network-Aqueduct-Sewer-Garbage collection-Internet-Cable television-	Yes	3	Refrigerator or refrigerator-Blender-Iron-Electric or gas stove-TV-Sound or radio-Bicycle	As usual means of transportation	No	Tv room	My responsibilities with domestic work	4	12	0	6	0	2	40	0	0	0	0	0	0	8	0	0	0	0
88	Cali	LOS COMUNEROS II	44	Between 35 y 44	Mixed race	1	1	1	High School Diploma	Not applicable	Does not apply		Freelance or self-employed	Less than 1 SMLV	250000	Free union	You have a partner with whom you cohabit	2	0	5	You, your partner, your son (s) or daughter (s) and other relatives	2	Rented	Electric power-Natural gas connected to public network-Aqueduct-Sewer-Garbage collection-Cable television-	Yes	3	Fridge or refrigerator-Blender-Electric or gas stove-TV-	Does not apply	No	Own room or shared with the couple / children	My responsibilities with caring for other people	4	0	0	7	0	2	30	0	0	0	0	0	5	5	0	2	0	4
89	Cali	LOS COMUNEROS II	50	Between 45 y 54	Mixed race	1	1	1	Technical or technological	Not applicable	Does not apply		Unemployed and not looking for work	Does not apply	781000	Free union	You have a partner with whom you cohabit	3	10	0	You, your partner, your son (s) or daughter (s) and other relatives	1	Rented	Electricity-Natural gas connected to the public network-Aqueduct-Sewer-Internet-Garbage collection-Cable television-	Yes	3	Clothes washing machine-Refrigerator or refrigerator-Electric or gas stove-TV-	Does not apply	No	Own room or shared with the couple / children	My responsibilities with caring for other people	3	0	0	0	0	16	0	24	0	0	0	0	0	8	0	0	0	0
90	Cali	SAAVEDRA GALINDO	48	Between 45 y 54	Mixed race	1	1	1	Technical or technological	Not applicable	Does not apply		An employee with formal employment	Between 1 and 2 SMLV	0	Married	You have a partner with whom you cohabit	35	0	2	You with your partner	3	Own with Mortgage	Electricity-Natural gas connected to public network-Aqueduct-Sewer-Garbage collection-Internet-Cable television-	Yes	3	Clothes washing machine-Refrigerator or refrigerator-Blender-Iron-Electric or gas stove-TV-Landline-	Does not apply	No	Kitchen	My responsibilities with domestic work	4	12	0	0	0	4	0	0	0	0	0	0	0	6	0	4	0	0
91	Cali	SAAVEDRA GALINDO	81	Older than 64	Afro-Colombian, Afro-descendant (black, mulatto, root, palenquera)	1	1	1	High School Diploma	Not applicable	Does not apply		Unemployed and not looking for work	Does not apply	0	Single	You have no partner	Does not apply	Does not apply	2	You, your partner, your son (s) or daughter (s) and other relatives	3	Family	Electric power-Natural gas connected to public network-Aqueduct-Sewer-Garbage collection-Cable television-	Yes	3	Clothes washing machine-Refrigerator or refrigerator-Blender-Iron-Electric or gas stove-TV-Landline-	Does not apply	No	Own room or shared with the couple / children	My rest and recreation	2	0	0	0	0	3	0	4	0	0	0	0	30	7	0	8	0	2
92	Cali	SAAVEDRA GALINDO	67	Older than 64	Mixed race	1	1	1	Primary	Not applicable	Does not apply		Pensioned	Does not apply	0	Widow	You have no partner	Does not apply	Does not apply	3	You, your partner, your son (s) or daughter (s) and other relatives	3	Family	Electric power-Aqueduct-Sewer-Garbage collection-Internet-Cable television-	Yes	3	Refrigerator or refrigerator-Clothes washing machine-Blender-Iron-Electric or gas stove-TV-Landline-	Does not apply	No	Tv room	My responsibilities with domestic work	1	0	0	5	0	7	0	0	0	0	0	0	0	9	0	2	0	3
93	Cali	SAAVEDRA GALINDO	57	Between 55 y 64	Mixed race	1	1	1	Primary	Not applicable	Does not apply		Domestic work	Does not apply	0	Single	You have no partner	Does not apply	Does not apply	3	You, your partner, your son (s) or daughter (s) and other relatives	3	Rented	Electric power-Aqueduct-Sewer-Garbage collection-Cable television-	Yes	3	Refrigerator or refrigerator-Blender-Iron-Electric or gas stove-TV-Sound or radio-Landline phone-	Does not apply	No	Own room or shared with the couple / children	My responsibilities with caring for other people	1	0	0	0	0	8	0	6	0	0	0	0	0	7	0	0	0	2
94	Cali	LOS COMUNEROS II	41	Between 35 y 44	White	1	1	1	High School Diploma	Not applicable	Does not apply		An employee with formal employment	Less than 1 SMLV	0	Single	You have no partner	Does not apply	Does not apply	2	You and other relatives other than children and partner	2	Family	Electric power-Natural gas connected to public network-Aqueduct-Sewer-Garbage collection-Cable television-	Yes	3	Blender-Electric or gas stove-Television-Bicycle-	As usual means of transportation	No	Own room or shared with the couple / children	My rest and recreation	4	8	0	0	0	4	0	0	0	0	0	0	0	7	0	0	0	1
95	Cali	EL VERGEL	55	Between 55 y 64	Mixed race	1	1	1	Primary incomplete	Third of primary	Couple or family pressure		An employee with formal employment	Less than 1 SMLV	500000	Single	You have no partner	Does not apply	Does not apply	2	You and your son (s) or daughter (s)	1	Rented	Electric power-Natural gas connected to public network-Aqueduct-Sewer-Garbage collection-	Yes	3	Refrigerator or refrigerator-Blender-Electric or gas stove-TV-Bicycle-Landline-	Recreational or sports use	No	Kitchen	My responsibilities with domestic work	1	0	0	4	0	0	0	0	0	0	0	0	0	5	0	1	0	1
96	Cali	EL VERGEL	55	Between 55 y 64	Mixed race	1	1	1	Primary	Not applicable	Does not apply		You have never worked	Does not apply	500000	Free union	You have a partner with whom you cohabit	2	0	0	You with your partner	1	Rented	Electricity-Natural gas connected to public network-Aqueduct-Sewer-Garbage collection-Internet-Cable television-	Yes	3	Refrigerator or refrigerator-Blender-Electric or gas stove-TV-Sound system or radio-Landline-	Does not apply	No	Tv room	My responsibilities with domestic work	3	0	0	8	0	0	0	0	0	0	0	1	0	8	0	0	0	1
97	Cali	EL VERGEL	43	Between 35 y 44	White	1	1	1	High School Diploma	Not applicable	Does not apply		Freelance or self-employed	Less than 1 SMLV	0	Married	You have a partner with whom you cohabit	18	0	1	You, your partner, your son (s) or daughter (s) and other relatives	1	Family	Electric power-Natural gas connected to public network-Aqueduct-Sewer-Garbage collection-Internet-	Yes	2	Clothes washing machine-Refrigerator or refrigerator-Blender-Iron-Electric or gas stove-TV-Sound or radio-Motorbike (someone who works different from someone in your home) -Bicycle-Landline-Motorcycle for private use-	As usual means of transportation	No	Tv room	A productive activity	4	0	0	8	0	2	0	0	0	0	0	0	0	9	0	2	0	1
98	Cali	SIETE DE AGOSTO	50	Between 45 y 54	Mixed race	1	1	1	High School incomplete	Eighthschool	Study difficulties		Unemployed and not looking for work	Does not apply	70000	Married	You have a partner with whom you cohabit	25	0	2	You, your partner and your (s) son (s) or daughter (s)	3	Rented	Electric power-Natural gas connected to public network-Aqueduct-Sewer-Garbage collection-Cable television-	Yes	3	Clothes washing machine-Refrigerator or refrigerator-Blender-Iron-Electric or gas stove-Electric oven, gas or microwave oven-TV-Sound or radio-Motorbike (someone who works different from someone in your home) -Automobile for private use-Motorcycle for private use-	Does not apply	No	Tv room	My rest and recreation	1	0	0	0	0	10	0	3	0	0	0	2	0	8	0	1	0	2
99	Cali	JORGE ELIECER GAITAN	68	Older than 64	White	1	1	1	High School incomplete	Eighthschool	Economic difficulties		Pensioned	Does not apply	781242	Free union	You have a partner with whom you cohabit	42	0	0	You, your partner and your (s) son (s) or daughter (s)	2	Owncanceled	Electricity-Natural gas connected to public network-Aqueduct-Sewer-Garbage collection-Internet-Cable television-	Yes	3	Clothes washing machine-Refrigerator or refrigerator-Blender-Iron-Electric or gas stove-TV-Sound or radio-Bicycle-Landline-	As usual means of transportation	No	Kitchen	My responsibilities with domestic work	1	0	0	0	0	8	0	0	0	0	0	3	0	8	0	0	0	3
100	Cali	JORGE ELIECER GAITAN	55	Between 55 y 64	White	1	1	1	High School Diploma	Not applicable	Does not apply		Unemployed and looking for work	Does not apply	750000	Single	You have no partner	Does not apply	Does not apply	12	You, your partner, your son (s) or daughter (s) and other relatives	2	Family	Electricity-Natural gas connected to public network-Aqueduct-Sewer-Garbage collection-Internet-Cable television-	Yes	3	Clothes washing machine-Refrigerator or refrigerator-Blender-Iron-Electric or gas stove-Television-Moto (work by someone other than someone in your home) -Phone fixed-	Does not apply	No	Tv room	My rest and recreation	4	8	0	0	0	0	0	1	0	0	0	1	0	4	0	3	0	10
101	Cali	JORGE ELIECER GAITAN	31	Between 25 y 34	Mixed race	1	1	1	High School Diploma	Not applicable	Does not apply		Freelance or self-employed	Less than 1 SMLV	250000	Free union	You have a partner with whom you cohabit	7	0	2	You, your partner and your (s) son (s) or daughter (s)	2	Rented	Electric power-Natural gas connected to public network-Aqueduct-Sewer-Garbage collection-Cable television-	Yes	3	Fridge or refrigerator-Blender-Iron-Electric or gas stove-TV-	Does not apply	No	Own room or shared with the couple / children	Share time with the family	1	6	0	6	0	4	0	0	0	0	0	0	0	8	8	3	0	0
102	Cali	JORGE ELIECER GAITAN	63	Between 55 y 64	Afro-Colombian, Afro-descendant (black, mulatto, root, palenquera)	1	1	1	High School Diploma	Not applicable	Does not apply		Unemployed and looking for work	Does not apply	300000	Single	You have no partner	Does not apply	Does not apply	3	You, your children and other relatives	2	Family	Electricity-Natural gas connected to public network-Aqueduct-Sewer-Garbage collection-Internet-Cable television-	Yes	3	Refrigerator or refrigerator-Blender-Iron-Electric or gas stove-TV-Sound or radio-Landline phone-	Does not apply	No	Garden, patio or terrace	A productive activity	2	12	0	6	6	2	0	1	0	0	0	4	0	7	0	2	0	3
103	Cali	JORGE ELIECER GAITAN	61	Between 55 y 64	Afro-Colombian, Afro-descendant (black, mulatto, root, palenquera)	1	1	1	High School incomplete	Ninth high school	Economic difficulties		Freelance or self-employed	Less than 1 SMLV	800000	Free union	You have a partner with whom you cohabit	35	0	1	You, your partner and your (s) son (s) or daughter (s)	2	Owncanceled	Electricity-Natural gas connected to public network-Aqueduct-Sewer-Garbage collection-Internet-Cable television-	Yes	3	Clothes washing machine-Refrigerator or refrigerator-Blender-Iron-Electric or gas stove-TV-Sound or radio-Bicycle-Landline-	Recreational or sports use	No	Work or business space inside the house	A productive activity	4	2	0	7	0	1	30	0	0	0	0	1	0	9	0	5	0	1
104	Cali	JORGE ELIECER GAITAN	22	Between 18 y 24	Mixed race	1	1	1	Technical or technological	Not applicable	Does not apply		Domestic work	Does not apply	900000	Free union	You have a partner with whom you cohabit	10	0	0	You, your partner, your son (s) or daughter (s) and other relatives	2	Rented	Electricity-Natural gas connected to public network-Aqueduct-Sewer-Garbage collection-Internet-Cable television-	Yes	3	Clothes washing machine-Refrigerator or refrigerator-Blender-Iron-Electric or gas stove-Electric oven, gas or microwave oven-TV-Sound or radio-Moto equipment (work by someone other than someone in your home) -Phone fixed-	Does not apply	No	Tv room	Share time with the family	1	0	0	0	0	4	0	12	0	0	0	0	30	7	0	2	0	2
105	Cali	BENJAMUN HERRERA	67	Older than 64	Mixed race	1	1	1	Primary	Not applicable	Does not apply		Freelance or self-employed	Less than 1 SMLV	500000	Widow	You have no partner	Does not apply	Does not apply	0	Only you	2	Owncanceled	Electric power-Aqueduct-Natural gas connected to public network-Sewer-Garbage collection-	Yes	3	Clothes washing machine-Refrigerator or refrigerator-Blender-Iron-Electric or gas stove-TV-Landline-	Does not apply	No	Own room or shared with the couple / children	My rest and recreation	4	9	0	0	0	2	0	0	0	0	0	1	0	7	0	7	0	1
106	Cali	BENJAMUN HERRERA	55	Between 55 y 64	Indigenous	1	1	1	Technical or technologicalIC	Third semester	Economic difficulties		Independent professional	Less than 1 SMLV	700000	Free union	You have a partner with whom you cohabit	4	0	3	You, your partner, your son (s) or daughter (s) and other relatives	2	Rented	Cable television-Internet-Garbage collection-Sewer-Natural gas connected to public network-Aqueduct-Electric power-	Yes	2	Iron-Blender-Fridge or refrigerator-Washing machine for clothes-Electric or gas stove-Sound equipment or radio-Television-Bicycle-Motorbike (someone who works different from someone in your home) -Phone fixed-Motorcycle for private use-	As usual means of transportation	No	Tv room	My responsibilities with caring for other people	4	5	0	5	0	7	0	5	0	0	0	3	0	8	0	5	0	0
107	Cali	BENJAMÍN HERRERA	78	Older than 64	Mixed race	1	1	1	Primary	Not applicable	Does not apply		Domestic work	Does not apply	0	Single	You have no partner	Does not apply	Does not apply	0	You and your son (s) or daughter (s)	3	Family	Natural gas connected to the public network-Aqueduct-Sewer-Garbage collection-Internet-Cable television-	Yes	3	Refrigerator or refrigerator-Blender-Iron-Electric or gas stove-Television-Moto (work by someone other than someone in your home) -Phone fixed-	Does not apply	No	Kitchen	My responsibilities with domestic work	1	0	0	0	0	12	0	0	0	0	0	0	0	6	0	0	0	0
108	Cali	BENJAMIN HERRERA	21	Between 18 y 24	Mixed race	1	1	1	High School incomplete	Tenthschool	Dedication to caring work		Domestic work	Does not apply	800000	Free union	You have a partner with whom you cohabit	3	0	0	You, your partner and your (s) son (s) or daughter (s)	0	Rented	Electric power-Natural gas connected to public network-Aqueduct-Sewer-Garbage collection-Cable television-	Yes	3	Clothes washing machine-Blender-Fridge or refrigerator-Electric or gas stove-TV-Sound or radio-Private car-	Does not apply	No	Tv room	Share time with the family	1	0	0	0	0	4	0	15	0	0	0	0	0	7	0	10	0	0
109	Cali	EL DIAMANTE	27	Between 25 y 34	Mixed race	1	1	1	Technical or technological	Not applicable	Does not apply		Freelance or self-employed	Less than 1 SMLV	600000	Free union	You have a partner with whom you cohabit	10	0	1	You, your partner and your (s) son (s) or daughter (s)	2	Rented	Electricity-Natural gas connected to public network-Aqueduct-Sewer-Garbage collection-Internet-Cable television-	Yes	3	Clothes washing machine-Refrigerator or refrigerator-Blender-Iron-Electric or gas stove-Electric oven, gas or microwave oven-TV-Bicycle-	As usual means of transportation	No	Tv room	A productive activity	4	4	0	0	0	4	0	4	0	0	0	0	0	8	0	0	0	0
110	Cali	EL DIAMANTE	23	Between 18 y 24	Afro-Colombian, Afro-descendant (black, mulatto, root, palenquera)	1	1	1	Technical or technological	Not applicable	Does not apply		Unemployed and looking for work	Does not apply	780000	Single	You have no partner	Does not apply	Does not apply	0	Only you	2	Rented	Electric power-Aqueduct-Sewer-Garbage collection-Cable television-	Yes	3	Clothes washing machine-Refrigerator or refrigerator-Blender-Iron-Electric or gas stove-TV-	Does not apply	No	Own room or shared with the couple / children	I perform several activities	4	0	0	0	0	2	0	0	0	3	0	0	0	7	0	5	0	3
111	Cali	SIETE DE AGOSTO	43	Between 35 y 44	None	1	1	1	Primary	Not applicable	Does not apply		An employee with formal employment	Less than 1 SMLV	170000	Single	You have no partner	Does not apply	Does not apply	1	You and your son (s) or daughter (s)	3	Rented	Electric power-Natural gas connected to public network-Aqueduct-Sewer-Garbage collection-Cable television-	Yes	2	Blender-	Does not apply	No	Tv room	A productive activity	4	0	0	12	0	1	0	0	0	0	0	1	30	8	0	0	0	0
112	Cali	JORGE ELIECER GAITÁN	89	Older than 64	Afro-Colombian, Afro-descendant (black, mulatto, root, palenquera)	1	1	1	High School Diploma	Not applicable	Does not apply		Domestic work	Does not apply	1500000	Free union	You have a partner with whom you cohabit	2	6	3	You, your partner, your son (s) or daughter (s) and other relatives	2	Rented	Electricity-Natural gas connected to public network-Aqueduct-Sewer-Garbage collection-Internet-Cable television-	Yes	3	Clothes washing machine-Refrigerator or refrigerator-Blender-Iron-Electric or gas stove-TV-Sound or radio-Motorbike (someone who works different from someone in your home) -Bicycle-	As usual means of transportation	No	Kitchen	My responsibilities with domestic work	1	0	0	0	0	7	30	0	0	0	0	0	30	7	30	1	0	3
113	Cali	JORGE ELIÉCER GAITÁN	56	Between 55 y 64	Afro-Colombian, Afro-descendant (black, mulatto, root, palenquera)	1	1	1	Primary	Not applicable	Does not apply		Unemployed and looking for work	Does not apply	680000	Single	You have no partner	Does not apply	Does not apply	0	Only you	2	Rented	Electric power-Natural gas connected to public network-Aqueduct-Sewer-Garbage collection-Internet-	Yes	3	Fridge or refrigerator-Iron-Electric or gas stove-TV-Landline	Does not apply	No	Own room or shared with the couple / children	My rest and recreation	1	0	0	0	0	3	0	3	30	0	0	1	15	5	30	2	0	0
114	Cali	JORGE ELIÉCER GAITÁN	78	Older than 64	White	1	1	1	Primary incomplete	Third of primary	Couple or family pressure		Domestic work	Does not apply	300000	Widow	You have no partner	Does not apply	Does not apply	0	You and your son (s) or daughter (s)	3	Owncanceled	Electricity-Natural gas connected to public network-Aqueduct-Sewer-Garbage collection-Internet-Cable television-	Yes	3	Fridge or refrigerator-Blender-Iron-Electric or gas stove-TV-Sound or radio equipment-	Does not apply	No	Own room or shared with the couple / children	To keep my privacy	1	0	0	0	0	5	0	0	0	0	0	0	0	8	0	0	0	0
115	Cali	EL DIAMANTE	35	Between 35 y 44	White	1	1	1	High School incomplete	Sixth High schooll	Dedication to caring work		Unemployed and not looking for work	Does not apply	0	Free union	You have a partner with whom you do not cohabit	6	0	0	You and other relatives other than children and partner	2	Rented	Electric power-Aqueduct-Natural gas connected to public network-Sewer-Garbage collection-	Yes	2	Clothes washing machine-Refrigerator or refrigerator-Blender-Iron-Electric or gas stove-TV-Sound or radio-Bicycle-Landline-	Recreational or sports use	No	Own room or shared with the couple / children	Share time with the family	1	0	0	0	0	0	0	0	0	0	0	0	0	15	0	9	0	0
116	Cali	EL DIAMANTE	35	Between 35 y 44	Afro-Colombian, Afro-descendant (black, mulatto, root, palenquera)	1	1	1	High School Diploma	Not applicable	Does not apply		Unemployed and not looking for work	Does not apply	0	Free union	You have a partner with whom you cohabit	9	0	2	You, your partner and your (s) son (s) or daughter (s)	2	Rented	Electric power-Natural gas connected to public network-Aqueduct-Garbage collection-Sewer-Cable television-Internet-	Yes	3	Clothes washing machine-Blender-Electric or gas stove-Fridge or refrigerator-Iron-TV-Sound or radio-Bicycle	As usual means of transportation	No	Own room or shared with the couple / children	My rest and recreation	3	0	0	0	0	5	0	0	0	0	0	2	0	8	0	4	0	0
117	Cali	SIETE DE AGOSTO	80	Older than 64	Afro-Colombian, Afro-descendant (black, mulatto, root, palenquera)	1	1	1	Primary incomplete	second of primary	Economic difficulties		Unemployed and not looking for work	Does not apply	100000	Widow	You have no partner	Does not apply	Does not apply	0	You and your son (s) or daughter (s)	3	Rented	Electric power-Natural gas connected to public network-Aqueduct-Sewer-Garbage collection-Cable television-	Yes	3	Clothes washing machine-Refrigerator or refrigerator-Blender-Iron-Electric or gas stove-TV-Landline-	Does not apply	No	Own room or shared with the couple / children	My rest and recreation	1	0	0	0	0	2	0	0	0	0	0	1	0	9	0	2	0	2
118	Cali	SIETE DE AGOSTO	65	Older than 64	Afro-Colombian, Afro-descendant (black, mulatto, root, palenquera)	1	1	1	High School incomplete	Seventh of high school	Dedication to caring work		Freelance or self-employed	Less than 1 SMLV	0	Free union	You have a partner with whom you cohabit	12	0	1	You, your partner, your son (s) or daughter (s) and other relatives	3	Rented	Electric power-Natural gas connected to public network-Aqueduct-Garbage collection-Sewer-Cable television-Internet-	Yes	2	Clothes washing machine-Blender-Electric or gas stove-Fridge or refrigerator-Iron-Electric oven, gas or microwave oven-TV-Sound or radio equipment-Private car-Landline	Does not apply	No	Own room or shared with the couple / children	My rest and recreation	3	0	0	4	0	2	0	0	0	0	0	2	0	6	0	2	0	1
119	Cali	BENJAMIN HERRERA	69	Older than 64	Mixed race	1	1	1	Technical or technological	Not applicable	Does not apply		Domestic work	Does not apply	1000000	Widow	You have no partner	Does not apply	Does not apply	2	You and other relatives other than children and partner	3	Family	Electric Power-Aqueduct-Sewer-Garbage Collection-	Yes	3	Clothes washing machine-Refrigerator or refrigerator-Blender-Iron-Electric or gas stove-TV-Sound or radio equipment-	Does not apply	No	Kitchen	My responsibilities with caring for other people	1	0	0	0	0	7	0	6	0	0	0	0	0	9	30	0	0	1
120	Cali	BENJAMIN HERRERA	50	Between 45 y 54	Mixed race	1	1	1	Postgraduate	Not applicable	Does not apply		Unemployed and looking for work	Does not apply	1500000	Single	You have no partner	Does not apply	Does not apply	1	You and your son (s) or daughter (s)	3	Family	Electric power-Natural gas connected to the public network-Aqueduct-Garbage collection-Sewer-Internet-Cable television-	Yes	3	Blender-Clothes washing machine-Refrigerator or refrigerator-Iron-Electric or gas stove-Electric oven, gas or microwave oven-TV-Sound or radio-Fixed telephone-Private car-	Does not apply	Yes	Tv room	Study	2	0	0	0	0	2	0	5	0	1	0	0	0	9	0	2	0	1
121	Cali	BENJAMIN HERRERA	40	Between 35 y 44	Mixed race	1	1	1	High School incomplete	Sixth High schooll	Economic difficulties		Freelance or self-employed	Less than 1 SMLV	700000	Married	You have a partner with whom you do not cohabit	17	0	0	You with your partner	3	Rented	Electric power-Natural gas connected to public network-Aqueduct-Sewer-Garbage collection-	Yes	3	Fridge or refrigerator-Blender-Iron-Electric or gas stove-TV-	Does not apply	No	Tv room	A productive activity	4	0	0	11	0	2	0	0	0	3	0	1	0	5	0	0	0	2
122	Cali	BENJAMÍN HERRERA	58	Between 55 y 64	White	1	1	1	Primary incomplete	Fourth grade	Economic difficulties		Domestic work	Does not apply	400000	Single	You have a partner with whom you do not cohabit and do not share family expenses	Does not apply	Does not apply	1	You and your son (s) or daughter (s)	3	Owncanceled	Electricity-Natural gas connected to public network-Aqueduct-Sewer-Garbage collection-Internet-Cable television-	Yes	3	Clothes washing machine-Blender-Fridge or refrigerator-Electric or gas stove-TV-Landline-	Does not apply	No	Kitchen	My responsibilities with domestic work	1	0	0	0	0	6	0	0	0	0	0	0	0	4	0	0	0	1
123	Cali	BENJAMÍN HERRERA	46	Between 45 y 54	Mixed race	1	1	1	High School incomplete	Ninth high school	Dedication to marriage		An employee with informal employment	Less than 1 SMLV	1500000	Free union	You have a partner with whom you cohabit	28	0	3	You, your partner and your (s) son (s) or daughter (s)	2	Rented	Electricity-Natural gas connected to public network-Aqueduct-Sewer-Garbage collection-Internet-Cable television-	Yes	3	Clothes washing machine-Refrigerator or refrigerator-Iron-Blender-Electric or gas stove-Television-Moto (work by someone other than someone in your home) -	Does not apply	No	Kitchen	A productive activity	4	3	0	9	0	4	0	0	0	0	0	4	0	9	0	1	0	1
124	Cali	PRIMITIVO CRESPO	54	Between 45 y 54	White	1	1	1	Technical or technological	Not applicable	Does not apply		An employee with formal employment	Less than 1 SMLV	500000	Single	You have no partner	Does not apply	Does not apply	2	You, your children and other relatives	3	Family	Electric power-Natural gas connected to public network-Aqueduct-Sewer-Garbage collection-Internet-	Yes	3	Fridge or refrigerator-Blender-Electric or gas stove-TV-Landline-	Does not apply	No	Own room or shared with the couple / children	My responsibilities with caring for other people	2	2	0	0	0	3	0	6	0	0	0	0	0	3	0	6	0	0
125	Cali	PRIMITIVO CRESPO	52	Between 45 y 54	White	1	1	1	Technical or technological	Not applicable	Does not apply		An employee with formal employment	Less than 1 SMLV	1000000	Married	You have a partner with whom you cohabit	5	0	2	You, your partner, your son (s) or daughter (s) and other relatives	3	Rented	Electric power-Aqueduct-Sewer-Garbage collection-Internet-Cable television-	Yes	3	Clothes washing machine-Refrigerator or refrigerator-Blender-Iron-Electric or gas stove-Electric oven, gas or microwave oven-TV-Sound or radio equipment-Motorcycle for private use-Landline-	Does not apply	No	Own room or shared with the couple / children	My responsibilities with caring for other people	3	11	0	0	0	1	0	0	0	0	0	1	0	7	0	3	0	0
126	Cali	JULIO RINCAN	29	Between 25 y 34	Mixed race	1	1	1	Technical or technological	Not applicable	Does not apply		An employee with formal employment	Less than 1 SMLV	0	Separated / Divorced	You have a partner with whom you do not cohabit and do not share family expenses	Does not apply	Does not apply	2	You and your son (s) or daughter (s)	2	Rented	Electricity-Natural gas connected to public network-Aqueduct-Sewer-Garbage collection-Internet-Cable television-	Yes	3	Clothes washing machine-Refrigerator or refrigerator-Blender-Iron-Electric or gas stove-TV-Bicycle-Landline-	As usual means of transportation	No	Own room or shared with the couple / children	My rest and recreation	4	6	0	0	0	3	0	2	0	0	0	0	0	8	0	1	0	1
127	Cali	EL DIAMANTE	49	Between 45 y 54	White	1	1	1	High School Diploma	Not applicable	Does not apply		An employee with informal employment	Less than 1 SMLV	0	Single	You have no partner	Does not apply	Does not apply	0	You and other relatives other than children and partner	2	Family	Electric power-Natural gas connected to public network-Aqueduct-Sewer-Garbage collection-Cable television-	Yes	3	Clothes washing machine-Refrigerator or refrigerator-Blender-Iron-Electric or gas stove-TV-Sound or radio-Bicycle	As usual means of transportation	No	Kitchen	My responsibilities with caring for other people	4	8	0	0	0	7	0	0	0	0	0	1	0	6	0	2	0	4
128	Cali	EL VERGEL	86	Older than 64	White	1	1	1	High School Diploma	Not applicable	Does not apply		Domestic work	Does not apply	5500000	Widow	You have no partner	Does not apply	Does not apply	1	Other, which one?	2	Family	Electric power-Aqueduct-Sewer-Garbage collection-Cable television-	Yes	3	Clothes washing machine-Refrigerator or refrigerator-Blender-TV-Sound system or radio-Moto (work by someone other than someone in your home) -Phone landline-	Does not apply	No	Own room or shared with the couple / children	My rest and recreation	1	0	0	0	0	5	0	0	0	0	0	0	30	12	0	5	0	0
129	Cali	EL DIAMANTE	68	Older than 64	Afro-Colombian, Afro-descendant (black, mulatto, root, palenquera)	1	1	1	Primary	Not applicable	Does not apply		Domestic work	Does not apply	0	Widow	You have no partner	Does not apply	Does not apply	0	You, your children and other relatives	2	Owncanceled	Electric power-Natural gas connected to public network-Aqueduct-Sewer-Garbage collection-Cable television-	Yes	3	Clothes washing machine-Refrigerator or refrigerator-Blender-Iron-Electric or gas stove-Electric oven, gas or microwave oven-TV-Sound or radio-Moto equipment (work by someone other than someone in your home) -Phone fixed-	Does not apply	No	Own room or shared with the couple / children	My rest and recreation	1	4	0	0	0	5	0	8	0	0	0	1	0	7	0	3	0	1
130	Cali	PRIMITIVO CRESPO	54	Between 45 y 54	Indigenous	1	1	1	High School incomplete	Eighthschool	Other		Freelance or self-employed	Less than 1 SMLV	0	Single	You have no partner	Does not apply	Does not apply	2	You and other relatives other than children and partner	3	Rented	Electric power-Natural gas connected to public network-Aqueduct-Sewer-Garbage collection-	Yes	3	Refrigerator or refrigerator-Electric or gas stove-TV-Sound system or radio-Bicycle-	As usual means of transportation	No	Tv room	Share time with the family	4	12	0	0	0	2	0	2	0	0	0	0	0	7	0	1	0	0
131	Cali	PRIMITIVO CRESPO	42	Between 35 y 44	Mixed race	1	1	1	High School Diploma	Not applicable	Does not apply		Freelance or self-employed	Between 1 and 2 SMLV	0	Single	You have no partner	Does not apply	Does not apply	1	You, your children and other relatives	3	Rented	Electricity-Natural gas connected to public network-Aqueduct-Sewer-Garbage collection-Internet-Cable television-	Yes	3	Clothes washing machine-Refrigerator or refrigerator-Blender-Iron-Electric or gas stove-Electric oven, gas or microwave oven-TV-Sound system or radio-Bicycle-Landline-	As usual means of transportation	No	Work or business space inside the house	A productive activity	4	0	0	12	0	3	0	0	0	0	0	0	0	7	0	0	0	0
132	Cali	URBANIZACIAN EL ANGEL DEL HOGAR	69	Older than 64	Mixed race	1	1	1	High School Diploma	Not applicable	Does not apply		Domestic work	Does not apply	100000	Separated / Divorced	You have no partner	Does not apply	Does not apply	1	You, your partner, your son (s) or daughter (s) and other relatives	2	Family	Electricity-Natural gas connected to public network-Aqueduct-Sewer-Garbage collection-Internet-Cable television-	Yes	3	Fridge or refrigerator-Blender-Iron-Electric or gas stove-TV-	Does not apply	No	Kitchen	My responsibilities with domestic work	1	0	0	0	0	6	0	10	0	0	0	0	0	8	0	0	0	0
133	Cali	URBANIZACIAN EL ANGEL DEL HOGAR	69	Older than 64	Mixed race	1	1	1	Technical or technological	Not applicable	Does not apply		Unemployed and not looking for work	Does not apply	0	Single	You have no partner	Does not apply	Does not apply	0	You and other relatives other than children and partner	2	Rented	Electric power-Natural gas connected to public network-Aqueduct-Sewer-Garbage collection-Cable television-	Yes	3	Blender-Iron-Electric or gas stove-TV-Sound or radio equipment-	Does not apply	No	Tv room	My rest and recreation	1	0	0	0	0	3	0	0	0	0	0	1	30	8	0	7	0	0
134	Cali	URBANIZACIAN EL ANGEL DEL HOGAR	32	Between 25 y 34	Mixed race	1	1	1	Primary	Not applicable	Does not apply		Unemployed and looking for work	Does not apply	0	Free union	You have a partner with whom you cohabit	25	0	0	You, your partner and your (s) son (s) or daughter (s)	2	Rented	Electricity-Natural gas connected to public network-Aqueduct-Sewer-Garbage collection-Internet-Cable television-	Yes	3	Clothes washing machine-Refrigerator or refrigerator-Blender-Iron-Electric or gas stove-Electric oven, gas or microwave oven-TV-Sound system or radio-Moto (work someone different from someone in your home) -Bicycle -Landline-	Recreational or sports use	No	Tv room	My rest and recreation	1	1	0	0	0	1	30	0	30	0	0	0	0	9	0	2	30	5
135	Cali	URBANIZACIAN EL ANGEL DEL HOGAR	74	Older than 64	Mixed race	1	1	1	Primary	Not applicable	Does not apply		Domestic work	Does not apply	0	Widow	You have no partner	Does not apply	Does not apply	0	You and your son (s) or daughter (s)	2	Rented	Electric power-Natural gas connected to public network-Aqueduct-Sewer-Garbage collection-Cable television-	Yes	3	Fridge or refrigerator-Blender-Iron-Electric or gas stove-TV-Sound or radio equipment-	Does not apply	No	Own room or shared with the couple / children	My rest and recreation	1	0	0	0	0	1	0	0	0	0	0	1	0	6	30	0	0	0
136	Cali	RAFAEL URIBE URIBE	21	Between 18 y 24	Mixed race	1	1	1	Technical or technologicalIC	Sixth semester	Economic difficulties		Unemployed and looking for work	Does not apply	850000	Free union	You have a partner with whom you cohabit	6	0	1	You with your partner	3	Rented	Electric Power-Aqueduct-Internet-Sewer-Garbage Collection-	Yes	3	Fridge or refrigerator-Blender-Electric or gas stove-Bicycle-	As usual means of transportation	No	Own room or shared with the couple / children	My rest and recreation	4	9	0	0	0	1	0	0	0	2	0	1	0	8	0	0	0	1
137	Cali	RAFAEL URIBE URIBE	58	Between 55 y 64	Mixed race	1	1	1	High School incomplete	Ninth high school	Study difficulties		Freelance or self-employed	Less than 1 SMLV	750000	Free union	You have a partner with whom you cohabit	4	0	0	You with your partner	3	Rented	Electric power-Natural gas connected to public network-Aqueduct-Sewer-Garbage collection-	Yes	2	Blender-Iron-Electric or gas stove-TV-Sound or radio equipment-	Does not apply	No	Tv room	A productive activity	3	0	0	5	0	3	0	3	0	0	0	0	0	11	0	0	0	2
138	Cali	URBANIZACIAN EL ANGEL DEL HOGAR	62	Between 55 y 64	Other	1	1	66	High School Diploma	Not applicable	Does not apply		Freelance or self-employed	Less than 1 SMLV	0	Single	You have no partner	Does not apply	Does not apply	0	Only you	2	Family	Electric power-Natural gas connected to public network-Aqueduct-Garbage collection-Sewer-	Yes	3	Clothes washing machine-Refrigerator or refrigerator-Blender-Electric or gas stove-TV-Sound or radio-Fixed telephone-	Does not apply	No	Tv room	A productive activity	4	0	0	12	0	1	0	0	0	0	0	0	0	8	0	0	0	2
139	Cali	URBANIZACIAN EL ANGEL DEL HOGAR	60	Between 55 y 64	Mixed race	1	1	1	High School incomplete	Eighthschool	Other		Domestic work	Does not apply	700000	Free union	You have a partner with whom you cohabit	28	99	0	You, your partner, your son (s) or daughter (s) and other relatives	2	Family	Electric power-Natural gas connected to public network-Aqueduct-Sewer-Garbage collection-Cable television-	Yes	3	Clothes washing machine-Refrigerator or refrigerator-Blender-Iron-Electric or gas stove-Television-Moto (work by someone other than someone in your home) -Bicycle-Landline-	As usual means of transportation	No	Garden, patio or terrace	My responsibilities with caring for other people	4	0	0	0	0	3	0	13	0	0	0	1	0	7	0	0	0	0
140	Cali	URBANIZACIAN EL ANGEL DEL HOGAR	40	Between 35 y 44	Mixed race	1	1	1	Technical or technologicalIC	Second semester	Economic difficulties		Freelance or self-employed	Between 1 and 2 SMLV	0	Free union	You have a partner with whom you cohabit	11	3	2	You, your partner and your (s) son (s) or daughter (s)	2	Family	Electric power-Natural gas connected to public network-Aqueduct-Sewer-Garbage collection-Cable television-	Yes	3	Clothes washing machine-Refrigerator or refrigerator-Blender-Iron-Electric or gas-stove-Television-Moto (work by someone other than someone in your home) -	Does not apply	No	Tv room	Share time with the family	4	0	0	10	0	5	0	1	0	0	0	0	0	6	0	0	0	1
141	Cali	JORGE ELIECER GAITÁN	41	Between 35 y 44	Mixed race	1	1	1	High School Diploma	Not applicable	Does not apply		Freelance or self-employed	Less than 1 SMLV	1700000	Free union	You have a partner with whom you do not cohabit	15	5	4	You, your partner, your son (s) or daughter (s) and other relatives	2	Family	Electric power-Natural gas connected to public network-Aqueduct-Sewer-Garbage collection-Internet-	Yes	2	Fridge or refrigerator-Blender-Iron-Electric or gas stove-TV-Sound or radio equipment-	Does not apply	No	Tv room	A productive activity	4	0	0	9	0	1	30	1	0	0	0	2	0	3	0	3	0	1
142	Cali	JORGE ELIECER GAITÁN	29	Between 25 y 34	White	1	1	1	Technical or technological	Not applicable	Does not apply		Freelance or self-employed	Less than 1 SMLV	780000	Free union	You have a partner with whom you cohabit	3	9	1	You, your partner, your son (s) or daughter (s) and other relatives	2	Rented	Electric power-Natural gas connected to public network-Aqueduct-Sewer-Garbage collection-Internet-	Yes	3	Clothes washing machine-Refrigerator or refrigerator-Blender-Electric or gas stove-Television-Motorcycle for private use-	Does not apply	No	Own room or shared with the couple / children	My rest and recreation	4	12	0	0	0	2	0	6	0	0	0	0	0	8	15	4	0	1
143	Cali	JORGE ELIECER GAITÁN	75	Older than 64	Mixed race	1	1	1	Primary	Not applicable	Does not apply		Domestic work	Does not apply	350000	Widow	You have no partner	Does not apply	Does not apply	0	You and your son (s) or daughter (s)	3	Rented	Electric power-Natural gas connected to public network-Aqueduct-Sewer-Garbage collection-Cable television-	Yes	3	Clothes washing machine-Refrigerator or refrigerator-Blender-TV-Sound system or radio-	Does not apply	No	Own room or shared with the couple / children	My rest and recreation	1	0	0	1	0	1	30	0	0	0	0	2	0	9	0	3	30	1
144	Cali	JORGE ELIECER GAITÁN	60	Between 55 y 64	White	1	1	1	Primary incomplete	First Primary	Other		Freelance or self-employed	Less than 1 SMLV	1100000	Free union	You have a partner with whom you do not cohabit	32	3	1	You, your partner, your son (s) or daughter (s) and other relatives	2	Owncanceled	Electricity-Natural gas connected to public network-Aqueduct-Sewer-Garbage collection-Internet-Cable television-	Yes	2	Clothes washing machine-Refrigerator or refrigerator-Blender-Electric or gas stove-Electric oven, gas or microwave-TV-Sound or radio	Does not apply	No	Tv room	Share time with the family	4	0	0	4	0	3	0	1	0	0	0	1	30	7	0	6	0	4
145	Cali	JORGE ELIECER GAITÁN	67	Older than 64	White	1	1	1	Primary incomplete	second of primary	Other		Domestic work	Does not apply	0	Widow	You have no partner	Does not apply	Does not apply	0	You and your son (s) or daughter (s)	2	Rented	Electric power-Natural gas connected to public network-Aqueduct-Sewer-Garbage collection-Cable television-	Yes	3	Clothes washing machine-Refrigerator or refrigerator-Blender-Electric or gas stove-TV-	Does not apply	No	Tv room	My rest and recreation	1	0	0	0	0	5	30	5	0	0	0	1	25	11	0	1	0	1
146	Cali	BENJAMUN HERRERA	63	Between 55 y 64	None	1	1	1	High School incomplete	Eighthschool	Economic difficulties		Freelance or self-employed	Between 3 and 4 SMLV	300000	Widow	You have no partner	Does not apply	Does not apply	0	You and your son (s) or daughter (s)	3	Owncanceled	Electricity-Natural gas connected to public network-Aqueduct-Sewer-Garbage collection-Internet-Cable television-	Yes	3	Clothes washing machine-Refrigerator or refrigerator-Blender-Iron-Electric or gas stove-Electric oven, gas or microwave oven-TV-Moto (work by someone other than someone in your home) -Sound or radio-Bike equipment -Landline-	Recreational or sports use	No	Kitchen	My responsibilities with domestic work	4	0	0	5	0	4	0	0	0	3	0	0	0	6	0	0	0	1
147	Cali	BENJAMUN HERRERA	56	Between 55 y 64	Mixed race	1	1	1	High School Diploma	Not applicable	Does not apply		Unemployed and looking for work	Does not apply	300000	Single	You have no partner	Does not apply	Does not apply	0	You and other relatives other than children and partner	3	Family	Electricity-Natural gas connected to the public network-Aqueduct-Sewer-Internet-Garbage collection-Cable television-	Yes	3	Clothes washing machine-Refrigerator or refrigerator-Blender-Iron-Electric or gas stove-TV-Sound or radio-Fixed telephone-	Does not apply	No	Own room or shared with the couple / children	My rest and recreation	1	0	0	0	0	6	0	0	0	0	0	0	0	6	0	0	0	4
148	Cali	ANDRÉS SANIN	24	Between 18 y 24	White	1	1	1	Technical or technologicalIC	Third semester	Dedication to caring work		Unemployed and not looking for work	Does not apply	0	Free union	You have a partner with whom you cohabit	3	0	0	You, your partner and your (s) son (s) or daughter (s)	0	Rented	Electric power-Natural gas connected to public network-Aqueduct-Sewer-Garbage collection-	Yes	3	Fridge or refrigerator-Blender-Iron-Electric or gas stove-Television-Moto (work by someone other than someone in your home) -	Does not apply	No	Own room or shared with the couple / children	My rest and recreation	1	0	0	0	0	5	0	10	0	0	0	0	0	9	0	0	0	0
149	Cali	URBANIZACIAN EL ANGEL DEL HOGAR	55	Between 55 y 64	Mixed race	1	1	1	High School incomplete	Seventh of high school	Study difficulties		Unemployed and looking for work	Does not apply	500000	Widow	You have a partner with whom you do not cohabit and do not share family expenses	Does not apply	Does not apply	1	You and your son (s) or daughter (s)	2	Rented	Electricity-Natural gas connected to public network-Aqueduct-Sewer-Garbage collection-Internet-Cable television-	Yes	3	Refrigerator or refrigerator-Blender-Electric or gas stove-TV-Sound or radio-Motorbike (work by someone other than someone in your home) -Bicycle-Landline-	As usual means of transportation	No	Kitchen	My responsibilities with domestic work	3	2	0	0	0	11	0	0	0	0	0	0	0	9	0	2	0	0
150	Cali	URBANIZACIAN EL ANGEL DEL HOGAR	66	Older than 64	Mixed race	1	1	1	High School incomplete	Seventh of high school	Dedication to caring work		Pensioned	Does not apply	1500000	Widow	You have no partner	Does not apply	Does not apply	1	You and your son (s) or daughter (s)	2	Rented	None	Does not apply	Does not apply	Refrigerator or refrigerator-Blender-Iron-Electric or gas stove-TV-Sound or radio-Landline phone-	Does not apply	No	Tv room	My rest and recreation	1	1	30	0	0	8	30	0	0	0	0	1	0	6	0	0	0	0
151	Cali	URBANIZACIAN EL ANGEL DEL HOGAR	37	Between 35 y 44	Afro-Colombian, Afro-descendant (black, mulatto, root, palenquera)	1	1	1	Technical or technological	Not applicable	Does not apply		Unemployed and looking for work	Does not apply	300000	Free union	You have a partner with whom you cohabit	5	0	3	You with your partner	2	Rented	Electricity-Natural gas connected to public network-Aqueduct-Sewer-Garbage collection-Internet-Cable television-	Yes	3	Refrigerator or refrigerator-Blender-Iron-Electric or gas stove-TV-Sound or radio-Motorbike (work by someone other than someone in your home) -Phone fixed	Does not apply	No	Tv room	My rest and recreation	1	0	0	0	0	4	0	3	0	0	0	66	45	4	0	6	0	1
152	Cali	SAAVEDRA GALINDO	53	Between 45 y 54	Mixed race	1	1	1	Technical or technological	Not applicable	Does not apply		Domestic work	Does not apply	0	Married	You have a partner with whom you cohabit	30	0	0	You, your partner and your (s) son (s) or daughter (s)	3	Family	Electric power-Natural gas connected to public network-Aqueduct-Sewer-Garbage collection-Internet-	Yes	3	Clothes washing machine-Refrigerator or refrigerator-Blender-Iron-Electric or gas stove-Television-Moto (work by someone other than someone in your home) -Bicycle-Landline-	As usual means of transportation	No	Kitchen	My responsibilities with domestic work	1	10	0	0	0	7	0	0	0	0	0	66	40	7	0	0	0	0
153	Cali	RAFAEL URIBE URIBE	45	Between 45 y 54	White	1	1	1	High School Diploma	Not applicable	Does not apply		Freelance or self-employed	Less than 1 SMLV	300000	Married	You have a partner with whom you cohabit	16	0	2	You, your partner and your (s) son (s) or daughter (s)	2	Rented	Electricity-Natural gas connected to public network-Aqueduct-Sewer-Garbage collection-Internet-Cable television-	Yes	2	Refrigerator or refrigerator-Blender-Iron-Electric or gas stove-TV-Sound or radio-Bicycle-Landline-	As usual means of transportation	No	Tv room	A productive activity	4	0	0	12	0	0	0	0	0	0	0	2	0	6	0	2	0	1
154	Cali	RAFAEL URIBE URIBE	61	Between 55 y 64	Mixed race	1	1	1	High School Diploma	Not applicable	Does not apply		Freelance or self-employed	Less than 1 SMLV	0	Widow	You have no partner	Does not apply	Does not apply	1	You and your son (s) or daughter (s)	2	Family	Electric power-Natural gas connected to the public network-Aqueduct-Sewer-Garbage collection-Cable television-Internet-	Yes	3	Refrigerator or refrigerator-Electric or gas stove-Television-Bicycle-	As usual means of transportation	No	Own room or shared with the couple / children	My rest and recreation	4	9	0	2	0	0	0	0	0	0	0	1	0	3	0	6	0	1
155	Cali	RAFAEL URIBE URIBE	45	Between 45 y 54	White	1	1	1	High School incomplete	Eighthschool	Study difficulties		Domestic work	Does not apply	0	Widow	You have a partner with whom you do not cohabit	3	0	2	You and your son (s) or daughter (s)	2	Family	Electricity-Natural gas connected to public network-Aqueduct-Sewer-Garbage collection-Internet-Cable television-	Yes	3	Clothes washing machine-Refrigerator or refrigerator-Blender-Electric or gas stove-TV-Sound or radio equipment-	Does not apply	No	Own room or shared with the couple / children	My responsibilities with caring for other people	4	8	0	0	0	0	0	8	0	0	0	0	0	6	0	2	0	0
156	Cali	Jorge Eli	56	Between 55 y 64	White	1	1	1	Primary incomplete	Do not know / No answer	Other		Domestic work	Does not apply	400000	Married	You have a partner with whom you cohabit	40	4	0	You and other relatives other than children and partner	2	Rented	Garbage collection-Electric power-Aqueduct-Sewer-Natural gas connected to public network-Internet-Cable television-	Yes	3	Clothes washing machine-Refrigerator or refrigerator-Blender-Electric or gas stove-Television-Moto (work by someone other than someone in your home) -Phone fixed-Motorcycle for private use-	Does not apply	No	Own room or shared with the couple / children	My rest and recreation	1	0	0	0	0	8	48	8	48	0	0	0	0	7	42	1	6	0
157	Cali	JORGE ELIÉCER	61	Between 55 y 64	Afro-Colombian, Afro-descendant (black, mulatto, root, palenquera)	1	1	1	Primary incomplete	second of primary	Economic difficulties		Unemployed and not looking for work	Does not apply	0	Single	You have no partner	Does not apply	Does not apply	1	You and your son (s) or daughter (s)	2	Rented	Electric power-Aqueduct-Sewer-Garbage collection-Internet-Cable television-	Yes	3	Refrigerator or refrigerator-Blender-Iron-Electric or gas stove-TV-Sound or radio-Landline phone-	Does not apply	No	Tv room	My rest and recreation	1	0	0	0	0	4	24	0	0	0	0	0	0	5	30	10	0	0
158	Cali	JORGE ELIECER GAITÁN	24	Between 18 y 24	White	1	1	1	Technical or technological	Not applicable	Does not apply		Freelance or self-employed	Less than 1 SMLV	600000	Single	You have no partner	Does not apply	Does not apply	0	Only you	2	Rented	Electricity-Natural gas connected to public network-Aqueduct-Sewer-Garbage collection-Internet-Cable television-	Yes	3	Clothes washing machine-Blender-Fridge or refrigerator-Iron-Electric or gas stove-TV-Sound or radio-Moto equipment (someone who works differently from someone in your home) -	Does not apply	No	Own room or shared with the couple / children	A productive activity	2	8	0	6	0	0	30	0	0	0	0	2	0	7	0	0	0	0
159	Cali	JORGE ELIECER GAITÁN	37	Between 35 y 44	Mixed race	1	1	1	High School Diploma	Not applicable	Does not apply		Domestic work	Does not apply	350000	Widow	You have no partner	Does not apply	Does not apply	0	You and your son (s) or daughter (s)	2	Housing assigned by the state	Electricity-Natural gas connected to public network-Aqueduct-Sewer-Garbage collection-Internet-Cable television-	Yes	2	Clothes washing machine-Refrigerator or refrigerator-Blender-Electric or gas stove-TV-Sound or radio-Fixed telephone-	Does not apply	No	Own room or shared with the couple / children	My rest and recreation	1	0	0	0	0	2	0	0	0	0	0	0	0	6	0	1	0	0
160	Cali	JORGE ELIECER GAITÁN	24	Between 18 y 24	Afro-Colombian, Afro-descendant (black, mulatto, root, palenquera)	1	1	1	Technical or technological	Not applicable	Does not apply		Unemployed and looking for work	Does not apply	0	Free union	You have a partner with whom you cohabit	8	4	3	You, your partner, your son (s) or daughter (s) and other relatives	2	Family	Electricity-Natural gas connected to public network-Aqueduct-Sewer-Garbage collection-Internet-Cable television-	Yes	3	Clothes washing machine-Refrigerator or refrigerator-Blender-Iron-Electric or gas stove-TV-Sound or radio-Bicycle-Landline-Private car-	Recreational or sports use	No	Own room or shared with the couple / children	My rest and recreation	4	9	0	0	0	5	0	0	0	0	0	0	0	8	0	2	0	0
161	Cali	JORGE ELIECER GAITÁN	71	Older than 64	White	1	1	1	Primary incomplete	Fourth grade	Other		Domestic work	Does not apply	0	Widow	You have no partner	Does not apply	Does not apply	0	You and other relatives other than children and partner	2	Rented	Electricity-Natural gas connected to public network-Aqueduct-Sewer-Garbage collection-Internet-Cable television-	Yes	3	Clothes washing machine-Refrigerator or refrigerator-Blender-Electric or gas stove-TV-Sound or radio-Fixed telephone-	Does not apply	No	Tv room	My rest and recreation	1	0	0	0	0	8	0	0	0	0	0	0	0	7	0	3	0	0
162	Cali	BENJAMUN HERRERA	68	Older than 64	Mixed race	1	1	1	Primary incomplete	second of primary	Economic difficulties		Freelance or self-employed	Less than 1 SMLV	850000	Separated / Divorced	You have no partner	Does not apply	Does not apply	3	You, your children and other relatives	3	Rented	Electric power-Natural gas connected to public network-Aqueduct-Sewer-Garbage collection-Cable television-	Yes	3	Refrigerator or refrigerator-Iron-Electric or gas stove-TV-Sound system or radio-Moto (someone who works different from someone in your home) -Bicycle-	Recreational or sports use	No	Kitchen	My responsibilities with domestic work	1	12	0	0	0	6	0	6	0	0	0	0	0	3	0	0	0	0
163	Cali	BENJAMUN HERRERA	71	Older than 64	White	1	1	1	Technical or technological	Not applicable	Does not apply		Domestic work	Does not apply	500000	Separated / Divorced	You have no partner	Does not apply	Does not apply	0	You and your son (s) or daughter (s)	3	Owncanceled	Cable television-Sewer-Natural gas connected to public network-Electric power-Aqueduct-Garbage collection-Internet-	Yes	3	Refrigerator or refrigerator-Clothes washing machine-Blender-Iron-Electric or gas stove-TV-Sound or radio-Motorbike (someone who works different from someone in your home) -Phone fixed-	Does not apply	No	Tv room	My rest and recreation	1	0	0	0	0	12	0	6	0	0	0	0	0	10	0	0	0	0
164	Cali	PRIMITIVO CRESPO	76	Older than 64	White	1	1	1	High School incomplete	Ninth high school	Dedication to caring work		Unemployed and not looking for work	Does not apply	700000	Widow	You have no partner	Does not apply	Does not apply	1	You and other relatives other than children and partner	2	Owncanceled	Electricity-Natural gas connected to public network-Aqueduct-Sewer-Garbage collection-Internet-Cable television-	Yes	2	Clothes washing machine-Refrigerator or refrigerator-Blender-Iron-Electric or gas stove-TV-Landline-	Does not apply	No	Tv room	My rest and recreation	1	0	0	0	0	3	0	0	0	0	0	0	30	8	0	3	0	2
165	Cali	PRIMITIVO CRESPO	97	Older than 64	None	1	1	1	High School Diploma	Not applicable	Does not apply		Freelance or self-employed	Less than 1 SMLV	0	Separated / Divorced	You have a partner with whom you do not cohabit	10	0	2	You and other relatives other than children and partner	2	Family	Electric power-Natural gas connected to public network-Aqueduct-Sewer-Garbage collection-	Yes	3	Fridge or refrigerator-Blender-Iron-Electric or gas stove-TV-Sound or radio equipment-	Does not apply	No	Own room or shared with the couple / children	My rest and recreation	1	0	0	3	0	5	0	8	0	0	0	1	0	8	0	2	0	1
166	Cali	URIBE URIBE	60	Between 55 y 64	Mixed race	1	1	1	Primary incomplete	Fourth grade	Economic difficulties		Freelance or self-employed	Less than 1 SMLV	700000	Single	You have a partner with whom you cohabit	20	0	0	You with your partner	2	Rented	Electric power-Natural gas connected to public network-Aqueduct-Sewer-Garbage collection-	Yes	3	Fridge or refrigerator-Blender-Electric or gas stove-Television-Bicycle-	As usual means of transportation	No	Dining room	My rest and recreation	4	0	0	2	0	8	0	2	0	0	0	0	0	6	0	2	0	4
167	Cali	RAFAEL URIBE URIBE	34	Between 25 y 34	Mixed race	1	1	1	High School incomplete	Ninth high school	Dedication to caring work		You have never worked	Does not apply	300000	Free union	You have a partner with whom you do not cohabit	2	0	1	You, your partner, your son (s) or daughter (s) and other relatives	3	Family	Electric power-Aqueduct-Sewer-Garbage collection-Internet-Cable television-	Yes	3	Clothes washing machine-Refrigerator or refrigerator-Blender-Iron-Electric or gas stove-TV-Sound or radio-Bicycle	Recreational or sports use	No	Tv room	My rest and recreation	1	0	0	0	0	12	0	2	0	0	0	4	0	8	0	0	0	0
168	Cali	LA RIVERA I	50	Between 45 y 54	Mixed race	1	1	1	undergraduate degree	Not applicable	Does not apply		Independent professional	Between 3 and 4 SMLV	0	Separated / Divorced	You have no partner	Does not apply	Does not apply	1	You and your son (s) or daughter (s)	2	Rented	Electricity-Natural gas connected to public network-Aqueduct-Sewer-Garbage collection-Internet-Cable television-	Yes	3	Clothes washing machine-Refrigerator or refrigerator-Blender-Electric or gas stove-Electric oven, gas or microwave oven-TV-Sound or radio-Fixed telephone	Does not apply	No	Own room or shared with the couple / children	My rest and recreation	4	10	0	0	0	1	0	1	0	2	0	0	30	6	30	0	0	4
169	Cali	LA RIVERA I	71	Older than 64	White	1	1	1	Primary	Not applicable	Does not apply		Domestic work	Does not apply	150000	Widow	You have no partner	Does not apply	Does not apply	1	You and your son (s) or daughter (s)	2	Housing assigned by the state	Electric power-Natural gas connected to public network-Aqueduct-Sewer-Garbage collection-Cable television-	Yes	3	Clothes washing machine-Refrigerator or refrigerator-Blender-Iron-Electric or gas-stove-Television-Moto (work by someone other than someone in your home) -	Does not apply	No	The whole house does not have a specific space	My responsibilities with domestic work	1	0	0	0	0	3	0	0	0	0	0	1	0	7	0	3	0	0
170	Cali	LA RIVERA I	28	Between 25 y 34	Mixed race	1	1	1	High School Diploma	Not applicable	Does not apply		An employee with formal employment	Between 1 and 2 SMLV	2000000	Free union	You have a partner with whom you cohabit	6	7	2	You, your partner and your (s) son (s) or daughter (s)	2	Rented	Electricity-Natural gas connected to public network-Aqueduct-Sewer-Garbage collection-Internet-Cable television-	Yes	3	Clothes washing machine-Refrigerator or refrigerator-Blender-Iron-Electric or gas stove-TV-Sound or radio-Motorbike (work from someone other than someone in your home) -Bicycle-Landline-	Recreational or sports use	No	Own room or shared with the couple / children	My rest and recreation	4	8	0	0	0	4	0	0	0	0	0	1	15	9	45	1	30	0
171	Cali	PRIMITIVO CRESPO	48	Between 45 y 54	White	1	1	1	High School Diploma	Not applicable	Does not apply		Domestic work	Does not apply	500000	Free union	You have a partner with whom you cohabit	32	0	0	You, your partner and your (s) son (s) or daughter (s)	2	Family	Electricity-Natural gas connected to public network-Aqueduct-Sewer-Garbage collection-Internet-Cable television-	Yes	3	Clothes washing machine-Refrigerator or refrigerator-Blender-Iron-Electric or gas stove-TV-Sound or radio-Fixed telephone-Bicycle-Private car-	Recreational or sports use	No	Tv room	My responsibilities with domestic work	3	0	0	0	0	6	0	0	0	0	0	2	0	8	0	3	0	1
172	Cali	PRIMITIVO CRESPO	64	Between 55 y 64	Other	1	1	66	High School incomplete	Seventh of high school	Couple or family pressure		Domestic work	Does not apply	1000000	Free union	You have a partner with whom you cohabit	20	0	8	You, your partner, your son (s) or daughter (s) and other relatives	2	Rented	Electricity-Natural gas connected to public network-Aqueduct-Sewer-Garbage collection-Internet-Cable television-	Yes	2	Refrigerator or refrigerator-Machine washing clothes-Blender-Electric or gas stove-TV-Sound system or radio-Moto (someone who works different from someone in your home) -Phone fixed-Bicycle-Motorcycle for private use-	As usual means of transportation	No	Tv room	My responsibilities with domestic work	1	0	0	0	0	4	0	0	0	0	0	0	0	8	0	2	0	0
173	Cali	PRIMITIVO CRESPO	68	Older than 64	Mixed race	1	1	1	Primary	Not applicable	Does not apply		An employee with formal employment	Less than 1 SMLV	1000000	Free union	You have a partner with whom you cohabit	40	0	1	You, your partner and your (s) son (s) or daughter (s)	Do not know	Owncanceled	Electric power-Natural gas connected to public network-Aqueduct-Sewer-Garbage collection-Cable television-	Yes	2	Clothes washing machine-Refrigerator or refrigerator-Blender-Electric or gas stove-Television-Moto (work by someone other than someone in your home) -Phone fixed-Motorcycle for private use-	Does not apply	No	Kitchen	My responsibilities with domestic work	1	0	0	8	0	2	0	0	0	0	0	0	30	8	0	0	0	0
174	Cali	PRIMITIVO CRESPO	34	Between 25 y 34	Mixed race	1	1	1	Primary	Not applicable	Does not apply		Freelance or self-employed	Between 1 and 2 SMLV	1000000	Married	You have a partner with whom you cohabit	8	0	0	Other, which one?	2	Owncanceled	Electricity-Natural gas connected to public network-Aqueduct-Sewer-Garbage collection-Internet-Cable television-	Yes	3	Clothes washing machine-Refrigerator or refrigerator-Blender-Iron-Electric or gas stove-Electric oven, gas or microwave oven-TV-Sound system or radio-Moto (work by someone different from someone in your home) -Phone Fixed-Motorcycle for private use-	Does not apply	No	Tv room	A productive activity	4	8	0	10	0	2	0	0	0	0	0	1	0	8	0	3	0	0
175	Cali	PRIMITIVO CRESPO	30	Between 25 y 34	None	1	1	1	undergraduate degree incomplete	First semester	Economic difficulties		An employee with formal employment	Less than 1 SMLV	1000000	Free union	You have a partner with whom you cohabit	12	0	2	You, your partner and your (s) son (s) or daughter (s)	2	Family	Electricity-Natural gas connected to public network-Aqueduct-Sewer-Garbage collection-Internet-Cable television-	Yes	2	Clothes washing machine-Refrigerator or refrigerator-Blender-Iron-Electric or gas stove-Electric oven, gas or microwave oven-TV-Sound system or radio-Moto (work by someone other than someone in your home) -Bicycle -Phone fixed-Automobile for private use-Motorcycle for private use-	Recreational or sports use	No	Dining room	My responsibilities with caring for other people	3	12	0	0	0	3	0	0	0	0	0	0	0	6	0	0	0	0
176	Cali	PRIMITIVO CRESPO	33	Between 25 y 34	Mixed race	1	1	1	High School Diploma	Not applicable	Does not apply		Freelance or self-employed	Between 1 and 2 SMLV	2000000	Free union	You have a partner with whom you cohabit	10	0	0	You with your partner	3	Rented	Electric power-Aqueduct-Sewer-Garbage collection-Cable television-	Yes	2	Refrigerator or refrigerator-Blender-Iron-Electric or gas stove-TV-Sound or radio-Private car-	Does not apply	No	Tv room	My rest and recreation	4	8	0	3	0	3	0	0	0	0	0	0	0	7	30	7	0	2
177	Cali	BENJAMIN HERRERA	36	Between 35 y 44	White	1	1	1	Technical or technological	Not applicable	Does not apply		An employee with informal employment	Less than 1 SMLV	1000000	Married	You have a partner with whom you cohabit	11	0	3	You, your partner, your son (s) or daughter (s) and other relatives	2	Rented	Electricity-Natural gas connected to public network-Aqueduct-Sewer-Garbage collection-Internet-Cable television-	Yes	3	Clothes washing machine-Refrigerator or refrigerator-Blender-Iron-Electric or gas stove-TV-Landline-Private car	Does not apply	No	Tv room	A productive activity	4	0	0	4	0	6	0	0	0	0	0	2	0	8	0	4	0	2
178	Cali	BENJAMIN HERRERA	84	Older than 64	White	1	1	1	Technical or technological	Not applicable	Does not apply		Domestic work	Does not apply	1100000	Single	You have a partner with whom you cohabit	7	0	0	Only you	3	Family	Electric power-Natural gas connected to public network-Aqueduct-Sewer-Garbage collection-	Yes	2	Fridge or refrigerator-Blender-Iron-Electric or gas stove-TV-Landline-	Does not apply	No	Tv room	Share time with the family	1	0	0	0	0	3	0	0	0	0	0	0	0	10	30	0	0	0
179	Cali	BENJAMIN HERRERA	54	Between 45 y 54	Mixed race	1	1	1	Primary	Not applicable	Does not apply		Freelance or self-employed	Less than 1 SMLV	200000	Married	You have no partner	Does not apply	Does not apply	0	You with your partner	4	Family	Electric power-Aqueduct-Natural gas connected to public network-Sewer-Garbage collection-	Yes	3	Clothes washing machine-Refrigerator or refrigerator-Blender-TV-	Does not apply	No	Dining room	My rest and recreation	1	0	0	2	0	5	0	0	0	0	0	1	0	9	0	0	0	0
180	Cali	VIPASA	49	Between 45 y 54	White	1	1	1	High School Diploma	Not applicable	Does not apply		Unemployed and not looking for work	Does not apply	350000	Free union	You have a partner with whom you cohabit	25	0	0	You, your partner and your (s) son (s) or daughter (s)	3	Family	Electricity-Natural gas connected to public network-Aqueduct-Sewer-Garbage collection-Internet-Cable television-	Yes	3	Clothes washing machine-Refrigerator or refrigerator-Blender-Iron-Electric or gas stove-TV-Sound or radio-Motorbike (work from someone other than someone in your home) -Bicycle-Landline-	Recreational or sports use	No	Dining room	A productive activity	1	0	0	0	0	5	30	2	0	0	0	0	30	7	0	4	0	2
181	Cali	PRIMITIVO CRESPO	50	Between 45 y 54	Mixed race	1	1	1	Technical or technological	Not applicable	Does not apply		An employee with informal employment	Less than 1 SMLV	0	Widow	You have a partner with whom you cohabit	15	0	3	You, your children and other relatives	3	Family	Electric power-Natural gas connected to public network-Aqueduct-Sewer-Garbage collection-Cable television-	Yes	3	Fridge or refrigerator-Blender-Electric or gas stove-Electric oven, gas or microwave oven-TV-	Does not apply	No	Own room or shared with the couple / children	My rest and recreation	3	0	0	6	0	6	0	8	0	0	0	0	0	1	0	0	0	0
182	Cali	PRIMITIVO CRESPO	40	Between 35 y 44	White	1	1	3	High School Diploma	Not applicable	Does not apply		Employee and looking for work	Less than 1 SMLV	300000	Free union	You have no partner	Does not apply	Does not apply	2	You with your partner	3	Rented	Electric power-Natural gas connected to public network-Aqueduct-Sewer-Garbage collection-Cable television-	Yes	3	Blender-Electric or gas stove-TV-Sound system or radio-Bicycle-	As usual means of transportation	No	Tv room	My responsibilities with domestic work	2	4	0	2	0	8	0	8	0	0	0	2	0	0	0	0	0	1
183	Cali	PRIMITIVO CRESPO	72	Older than 64	Indigenous	1	1	1	High School incomplete	Sixth High schooll	Study difficulties		Freelance or self-employed	Less than 1 SMLV	850000	Single	You have a partner with whom you cohabit	1	2	0	You with your partner	1	Rented	Electric power-Natural gas connected to public network-Sewer-Aqueduct-Garbage collection-	Yes	2	Clothes washing machine-Refrigerator or refrigerator-Blender-Electric or gas stove-TV-Sound or radio-Fixed telephone-	Does not apply	No	Kitchen	My responsibilities with domestic work	4	0	0	9	8	0	20	0	0	0	0	0	0	6	0	0	0	1
184	Cali	LA RIVERA I	73	Older than 64	Mixed race	1	1	1	Primary incomplete	First Primary	Other		Domestic work	Does not apply	100000	Married	You have a partner with whom you do not cohabit	43	0	12	You, your partner, your son (s) or daughter (s) and other relatives	3	Family	Electric power-Natural gas connected to the public network-Sewer-Aqueduct-Garbage collection-Cable television-Internet-	Yes	3	Clothes washing machine-Refrigerator or refrigerator-Blender-Iron-Electric or gas stove-TV-Sound or radio-Motorbike (someone working different from someone in your home) -Phone fixed-	Does not apply	No	Garden, patio or terrace	A productive activity	1	0	0	0	0	4	0	0	0	0	0	2	0	5	0	3	0	3
185	Cali	LA RIVERA I	30	Between 25 y 34	White	1	1	1	Primary incomplete	second of primary	Economic difficulties		Unemployed and looking for work	Does not apply	2000000	Separated / Divorced	You have a partner with whom you cohabit	55	0	1	You and other relatives other than children and partner	2	Owncanceled	Electric power-Natural gas connected to public network-Aqueduct-Sewer-Garbage collection-Cable television-	Yes	3	Iron-Electric or gas stove-Television-Bicycle-	Recreational or sports use	No	Tv room	My rest and recreation	1	0	0	0	0	0	30	0	0	0	0	0	0	10	0	2	0	3
186	Cali	LA RIVERA I	25	Between 25 y 34	Mixed race	1	1	1	High School Diploma	Not applicable	Does not apply		Unemployed and looking for work	Does not apply	0	Free union	You have no partner	Does not apply	Does not apply	1	You, your partner and your (s) son (s) or daughter (s)	2	Rented	Electric power-Natural gas connected to public network-Aqueduct-Sewer-Garbage collection-Cable television-	Yes	3	Clothes washing machine-Refrigerator or refrigerator-Blender-Iron-Electric or gas stove-TV-	Does not apply	No	Own room or shared with the couple / children	My rest and recreation	2	10	0	0	0	66	30	4	0	0	0	66	15	9	0	0	0	2
187	Cali	PUERTO MALLARINO	43	Between 35 y 44	Afro-Colombian, Afro-descendant (black, mulatto, root, palenquera)	1	1	1	High School Diploma	Not applicable	Does not apply		An employee with formal employment	Between 1 and 2 SMLV	0	Single	You have a partner with whom you cohabit	6	0	1	You, your children and other relatives	2	Rented	Electric power-Natural gas connected to public network-Aqueduct-Sewer-Garbage collection-Cable television-	Yes	3	Fridge or refrigerator-Blender-Iron-Electric or gas stove-TV-	Does not apply	No	Tv room	My rest and recreation	1	0	0	11	0	2	0	66	30	0	0	0	0	8	0	0	0	0
188	Cali	PUERTO MALLARINO	38	Between 35 y 44	Afro-Colombian, Afro-descendant (black, mulatto, root, palenquera)	1	1	1	High School incomplete	Tenthschool	Economic difficulties		Unemployed and looking for work	Does not apply	0	Single	You have a partner with whom you do not cohabit and do not share family expenses	Does not apply	Does not apply	1	You, your children and other relatives	2	Rented	Electric power-Natural gas connected to public network-Aqueduct-Sewer-Garbage collection-	Yes	3	Refrigerator or refrigerator-Blender-Iron-Electric or gas stove-TV-Sound or radio-Bicycle	As usual means of transportation	No	Own room or shared with the couple / children	My rest and recreation	4	4	0	10	0	4	0	4	0	3	0	2	0	2	0	3	0	3
189	Cali	PUERTO MALLARINO	38	Between 35 y 44	Afro-Colombian, Afro-descendant (black, mulatto, root, palenquera)	1	1	1	High School Diploma	Not applicable	Does not apply		Freelance or self-employed	Between 1 and 2 SMLV	790000	Separated / Divorced	You have a partner with whom you do not cohabit and do not share family expenses	Does not apply	Does not apply	1	You and your son (s) or daughter (s)	3	Family	Electric power-Natural gas connected to public network-Aqueduct-Sewer-Garbage collection-Cable television-	Yes	3	Fridge or refrigerator-Blender-Iron-Electric or gas stove-TV-	Does not apply	No	Own room or shared with the couple / children	My rest and recreation	1	0	0	7	0	7	0	0	0	0	0	0	0	5	0	2	0	0
190	Cali	SIETE DE AGOSTO	53	Between 45 y 54	Afro-Colombian, Afro-descendant (black, mulatto, root, palenquera)	1	1	1	High School incomplete	Eighthschool	Economic difficulties		Domestic work	Does not apply	0	Married	You have no partner	Does not apply	Does not apply	1	You with your partner	2	Rented	Electric power-Natural gas connected to public network-Aqueduct-Sewer-Garbage collection-	Yes	3	Fridge or refrigerator-Blender-Electric or gas stove-TV-Sound system or radio-	Does not apply	No	Tv room	Share time with the family	4	3	0	7	0	3	0	0	0	0	0	0	0	9	0	0	0	0
191	Cali	PUERTO MALLARINO	23	Between 18 y 24	Afro-Colombian, Afro-descendant (black, mulatto, root, palenquera)	1	1	1	Primary	Not applicable	Does not apply		Domestic work	Does not apply	0	Free union	You have a partner with whom you cohabit	12	0	0	You, your partner and your (s) son (s) or daughter (s)	2	Rented	Electric power-Aqueduct-Sewer-Garbage collection-Cable television-	Yes	3	Refrigerator or refrigerator-Blender-Electric or gas stove-Iron-Television-Bicycle-	As usual means of transportation	No	Tv room	My rest and recreation	4	7	0	0	0	3	0	0	0	0	0	0	0	10	0	5	0	0
192	Cali	PUERTO MALLARINO	51	Between 45 y 54	Mixed race	1	1	1	High School Diploma	Not applicable	Does not apply		Domestic work	Does not apply	0	Married	You have a partner with whom you cohabit	9	0	4	You, your partner, your son (s) or daughter (s) and other relatives	2	Rented	Electricity-Natural gas connected to public network-Aqueduct-Sewer-Garbage collection-Internet-Cable television-	Yes	3	Clothes washing machine-Refrigerator or refrigerator-Blender-Electric or gas stove-TV-Sound or radio-Bicycle-Landline-	Recreational or sports use	No	Tv room	It is less hot	1	0	0	4	0	10	0	12	0	0	0	1	30	8	0	6	0	0
193	Cali	PUERTO MALLARINO	34	Between 25 y 34	Mixed race	1	1	1	Primary	Not applicable	Does not apply		An employee with formal employment	Less than 1 SMLV	400000	Free union	You have a partner with whom you cohabit	12	4	1	You, your partner and your (s) son (s) or daughter (s)	3	Family	Electricity-Natural gas connected to the public network-Aqueduct-Sewer-Internet-Garbage collection-Cable television-	Yes	3	Clothes washing machine-Refrigerator or refrigerator-Blender-Iron-Electric or gas stove-Electric oven, gas or microwave oven-TV-	Does not apply	No	Tv room	My responsibilities with domestic work	1	8	0	0	0	4	0	0	0	0	0	0	0	8	0	0	0	0
194	Cali	SIETE DE AGOSTO	66	Older than 64	Afro-Colombian, Afro-descendant (black, mulatto, root, palenquera)	1	1	1	High School Diploma	Not applicable	Does not apply		Domestic work	Does not apply	400000	Single	You have a partner with whom you cohabit	2	6	0	Only you	3	Rented	Electricity-Natural gas connected to public network-Aqueduct-Sewer-Garbage collection-Internet-Cable television-	Yes	3	Clothes washing machine-Refrigerator or refrigerator-Blender-Iron-Electric oven, gas or microwave oven-TV-Sound system or radio-Bicycle-Landline-	Recreational or sports use	No	Tv room	My rest and recreation	4	0	0	0	0	1	0	0	0	0	0	1	0	8	0	0	0	3
195	Cali	PRIMITIVO CRESPO	45	Between 45 y 54	Mixed race	1	1	1	High School Diploma	Not applicable	Does not apply		Unemployed and looking for work	Does not apply	700000	Married	You have no partner	Does not apply	Does not apply	1	You, your partner and your (s) son (s) or daughter (s)	1	Family	Electric power-Natural gas connected to public network-Aqueduct-Sewer-Garbage collection-	Yes	3	Refrigerator or refrigerator-Blender-Electric or gas stove-TV-Sound or radio-Bicycle	As usual means of transportation	No	Tv room	My rest and recreation	1	0	0	0	0	5	0	0	30	0	0	0	0	10	0	3	0	0
196	Cali	PUERTO MALLARINO	24	Between 18 y 24	White	1	1	1	High School Diploma	Not applicable	Does not apply		Domestic work	Does not apply	50000	Free union	You have a partner with whom you cohabit	32	0	3	You, your partner and your (s) son (s) or daughter (s)	2	Rented	Electric power-Natural gas connected to public network-Aqueduct-Sewer-Garbage collection-Internet-	Yes	3	Refrigerator or refrigerator-Electric or gas stove-TV-Sound system or radio-	Does not apply	No	Kitchen	I perform several activities	2	0	0	0	0	4	0	3	0	0	0	0	45	9	0	0	0	0
197	Cali	PUERTO MALLARINO	68	Older than 64	Mixed race	1	1	1	High School Diploma	Not applicable	Does not apply		Domestic work	Does not apply	800000	Married	You have a partner with whom you cohabit	10	0	5	You, your partner, your son (s) or daughter (s) and other relatives	2	Rented	Electricity-Natural gas connected to public network-Aqueduct-Sewer-Garbage collection-Internet-Cable television-	Yes	3	Clothes washing machine-Refrigerator or refrigerator-Blender-Electric or gas stove-Television-Moto (work by someone other than someone in your home) -Phone landline-	Does not apply	No	Own room or shared with the couple / children	My rest and recreation	1	0	0	0	0	6	0	8	0	0	0	0	0	5	30	0	0	0
198	Cali	PUERTO MALLARINO	81	Older than 64	White	1	1	66	Primary incomplete	Third of primary	Dedication to caring work		Domestic work	Does not apply	0	Single	You have a partner with whom you cohabit	52	0	0	Only you	3	Owncanceled	Electric power-Natural gas connected to public network-Aqueduct-Sewer-Garbage collection-Cable television-	Yes	3	Fridge or refrigerator-Blender-Electric or gas stove-TV-Landline-	Does not apply	Yes	Tv room	My responsibilities with caring for other people	1	0	0	0	0	6	0	0	0	0	0	0	30	7	30	0	0	0
199	Cali	SIETE DE AGOSTO	28	Between 25 y 34	Afro-Colombian, Afro-descendant (black, mulatto, root, palenquera)	1	1	1	High School Diploma	Not applicable	Does not apply		Unemployed and looking for work	Does not apply	1000000	Single	You have no partner	Does not apply	Does not apply	1	You and other relatives other than children and partner	3	Owncanceled	Electricity-Natural gas connected to public network-Aqueduct-Sewer-Garbage collection-Internet-Cable television-	Yes	3	Clothes washing machine-Refrigerator or refrigerator-Blender-Iron-Electric or gas stove-Electric oven, gas or microwave oven -Television-Sound or radio-Moto equipment (work by someone different from someone in your home) -Motorcycle for private use-	Does not apply	No	Tv room	My rest and recreation	1	0	0	0	0	3	0	8	0	0	0	2	0	8	0	4	0	2
200	Cali	SIETE DE AGOSTO	34	Between 25 y 34	Mixed race	1	1	1	High School Diploma	Not applicable	Does not apply		Unemployed and not looking for work	Does not apply	1000000	Free union	You have no partner	Does not apply	Does not apply	0	You, your partner and your (s) son (s) or daughter (s)	3	Family	Electric power-Aqueduct-Sewer-Garbage collection-Internet-Cable television-	Yes	3	Clothes washing machine-Refrigerator or refrigerator-Blender-Electric or gas stove-TV-Sound or radio-Bicycle-Landline-	As usual means of transportation	No	Tv room	My responsibilities with caring for other people	2	0	0	0	0	3	0	8	0	0	0	0	0	10	0	4	0	2
201	Cali	BENJAMIN HERRERA	73	Older than 64	Afro-Colombian, Afro-descendant (black, mulatto, root, palenquera)	1	1	1	High School incomplete	Tenthschool	Economic difficulties		Unemployed and looking for work	Does not apply	1500000	Separated / Divorced	You have a partner with whom you cohabit	14	0	2	You, your children and other relatives	3	Rented	Electricity-Natural gas connected to public network-Aqueduct-Sewer-Garbage collection-Internet-Cable television-	Yes	3	Clothes washing machine-Refrigerator or refrigerator-Blender-Iron-Electric or gas stove-Electric oven, gas or microwave oven-TV-Sound or radio-Fixed telephone	Does not apply	No	Own room or shared with the couple / children	My rest and recreation	3	0	0	0	0	7	0	0	0	0	0	3	0	8	0	2	0	2
202	Cali	BENJAMIN HERRERA	72	Older than 64	Mixed race	1	1	1	Technical or technological	Not applicable	Does not apply		Domestic work	Does not apply	2000000	Widow	You have no partner	Does not apply	Does not apply	0	You and your son (s) or daughter (s)	4	Rented	Electric power-Natural gas connected to the public network-Sewer-Aqueduct-Garbage collection-Internet-Cable television-	Yes	3	Clothes washing machine-Refrigerator or refrigerator-Blender-Iron-Electric or gas stove-Electric oven, gas or microwave oven-TV-Sound system or radio-Moto (work someone different from someone in your home) -Bicycle -Phone fixed-Automobile for private use-	Recreational or sports use	Yes	Own room or shared with the couple / children	My rest and recreation	1	2	0	0	0	2	0	0	0	0	0	1	0	9	0	2	0	1
203	Cali	VIPASA	55	Between 55 y 64	White	1	1	1	undergraduate degree incomplete	Second semester	Dedication to marriage		Unemployed and not looking for work	Does not apply	0	Single	You have no partner	Does not apply	Does not apply	1	You and other relatives other than children and partner	4	Family	Electricity-Natural gas connected to public network-Aqueduct-Sewer-Garbage collection-Internet-Cable television-	Yes	3	Refrigerator or refrigerator-Machine washing clothes-Blender-Iron-Electric or gas stove-Electric oven, gas or microwave oven-TV-Sound or radio-Motorbike (someone who works different from someone in your home) -Phone Fixed-Bicycle-Motorcycle for private use-Automobile for private use-	Recreational or sports use	No	Own room or shared with the couple / children	My rest and recreation	1	0	0	0	0	6	0	10	0	0	0	2	0	7	0	0	0	2
204	Cali	VIPASA	74	Older than 64	Afro-Colombian, Afro-descendant (black, mulatto, root, palenquera)	1	1	1	Technical or technological	Not applicable	Does not apply		Unemployed and looking for work	Does not apply	0	Single	You have no partner	Does not apply	Does not apply	0	You and your son (s) or daughter (s)	1	Owncanceled	Electric power-Natural gas connected to public network-Aqueduct-Sewer-Garbage collection-	Yes	3	Clothes washing machine-Refrigerator or refrigerator-Blender-Iron-Electric or gas stove-TV-Sound or radio-Fixed telephone-	Does not apply	No	Tv room	My rest and recreation	1	0	0	0	0	2	0	6	0	0	0	0	0	9	0	4	0	0
205	Cali	EL VERGEL	41	Between 35 y 44	Afro-Colombian, Afro-descendant (black, mulatto, root, palenquera)	1	1	1	Primary	Not applicable	Does not apply		Freelance or self-employed	Less than 1 SMLV	1000000	Married	You have no partner	Does not apply	Does not apply	1	You, your partner and your (s) son (s) or daughter (s)	2	Family	Electric power-Aqueduct-Sewer-Garbage collection-Internet-Cable television-	Yes	3	Clothes washing machine-Refrigerator or refrigerator-Blender-Iron-Electric or gas stove-TV-Sound or radio-Motorbike (work by someone other than someone in your home) -Bicycle-Landline-Private car- Motorcycle for private use-	Recreational or sports use	No	Tv room	My responsibilities with caring for other people	1	0	0	14	0	0	0	0	0	1	0	1	0	6	0	2	0	0
206	Cali	SAAVEDRA GALINDO	30	Between 25 y 34	Mixed race	1	1	1	High School Diploma	Not applicable	Does not apply		Domestic work	Does not apply	0	Married	You have a partner with whom you cohabit	13	0	2	You, your partner and your (s) son (s) or daughter (s)	1	Rented	Electricity-Natural gas connected to public network-Aqueduct-Sewer-Garbage collection-Internet-Cable television-	Yes	2	Clothes washing machine-Refrigerator or refrigerator-Blender-Iron-Electric or gas stove-TV-Sound or radio-Bicycle-Landline-	As usual means of transportation	No	Dining room	A productive activity	4	0	0	0	0	9	0	0	0	0	0	0	0	8	0	0	0	0
207	Cali	EL VERGEL	56	Between 55 y 64	Mixed race	1	1	1	Technical or technological	Not applicable	Does not apply		Domestic work	Does not apply	0	Married	You have a partner with whom you cohabit	10	0	2	You, your partner and your (s) son (s) or daughter (s)	1	Rented	Electric power-Natural gas connected to public network-Aqueduct-Sewer-Garbage collection-	Yes	3	Clothes washing machine-Refrigerator or refrigerator-Blender-Electric or gas stove-TV-Sound or radio equipment-	Does not apply	No	Tv room	There is no other space	1	0	0	0	30	5	30	3	0	0	0	0	0	8	0	3	0	2
208	Cali	EL VERGEL	28	Between 25 y 34	Other	1	1	1	Primary incomplete	First Primary	Displacement		Domestic work	Does not apply	0	Single	You have a partner with whom you cohabit	45	0	3	You and your son (s) or daughter (s)	1	Family	Electricity-Natural gas connected to public network-Aqueduct-Sewer-Garbage collection-Internet-Cable television-	Yes	3	Fridge or refrigerator-Blender-Electric or gas stove-TV-Sound system or radio-	Does not apply	No	Tv room	Share time with the family	3	7	0	4	0	13	0	0	0	0	0	0	0	10	0	0	0	0
209	Cali	EL VERGEL	66	Older than 64	Indigenous	1	1	1	High School incomplete	Tenthschool	Dedication to caring work		Domestic work	Does not apply	800000	Single	You have no partner	Does not apply	Does not apply	0	You, your children and other relatives	1	Rented	Electric power-Natural gas connected to public network-Aqueduct-Sewer-Garbage collection-	Yes	3	Refrigerator or refrigerator-Clothes washing machine-Blender-Electric or gas stove-TV-	Does not apply	No	Tv room	My responsibilities with caring for other people	1	0	0	0	0	6	0	0	0	0	0	0	0	6	30	0	0	0
210	Cali	EL VERGEL	37	Between 35 y 44	Afro-Colombian, Afro-descendant (black, mulatto, root, palenquera)	1	1	1	Primary	Not applicable	Does not apply		Freelance or self-employed	Less than 1 SMLV	790000	Married	You have no partner	Does not apply	Does not apply	3	You, your partner and your (s) son (s) or daughter (s)	1	Owncanceled	Natural gas connected to the public network-Electric power-Aqueduct-Garbage collection-Sewer-Cable television-Internet-	Yes	3	Clothes washing machine-Iron-Blender-Fridge or refrigerator-Electric or gas stove-TV-Sound or radio-Motorbike (someone who works different from someone in your home) -Bicycle-Landline-	As usual means of transportation	No	Dining room	Share time with the family	3	0	0	12	0	5	0	0	0	0	0	0	0	6	0	0	0	0
211	Cali	EL VERGEL	71	Older than 64	None	1	1	1	High School Diploma	Not applicable	Does not apply		Domestic work	Does not apply	700000	Free union	You have a partner with whom you cohabit	18	0	4	You, your partner, your son (s) or daughter (s) and other relatives	1	Family	Sewer-Aqueduct-Electric power-Natural gas connected to public network-Garbage collection-Cable television-	Yes	3	Fridge or refrigerator-Blender-Iron-Electric or gas stove-Television-Moto (work by someone other than someone in your home) -	Does not apply	No	Tv room	A productive activity	4	2	0	0	0	6	0	0	0	0	0	1	0	8	0	5	0	2
212	Cali	EL VERGEL	68	Older than 64	White	1	1	1	High School Diploma	Not applicable	Does not apply		Freelance or self-employed	Less than 1 SMLV	600000	Separated / Divorced	You have a partner with whom you cohabit	9	0	0	Only you	1	Rented	Electric power-Natural gas connected to public network-Aqueduct-Sewer-Garbage collection-	Yes	3	Fridge or refrigerator-Blender-Electric or gas stove-TV-Landline-	Does not apply	No	Own room or shared with the couple / children	Share time with the family	1	0	0	5	0	6	0	0	0	0	0	0	0	8	0	0	0	1
213	Cali	EL VERGEL	85	Older than 64	None	1	1	66	Primary incomplete	Third of primary	Dedication to caring work		Domestic work	Does not apply	500000	Married	You have no partner	Does not apply	Does not apply	0	You with your partner	2	Owncanceled	Electric power-Natural gas connected to public network-Aqueduct-Sewer-Garbage collection-	Yes	3	Clothes washing machine-Blender-Electric or gas stove-TV-Landline-	Does not apply	No	Kitchen	My responsibilities with caring for other people	4	0	0	0	0	1	0	0	0	0	0	0	0	8	0	0	0	0
214	Cali	SAAVEDRA GALINDO	56	Between 55 y 64	Afro-Colombian, Afro-descendant (black, mulatto, root, palenquera)	1	1	1	Primary incomplete	second of primary	Study difficulties		Freelance or self-employed	Less than 1 SMLV	0	Free union	You have a partner with whom you cohabit	58	0	1	You with your partner	2	Family	Electric power-Natural gas connected to public network-Aqueduct-Sewer-Garbage collection-	Yes	3	Fridge or refrigerator-Blender-Electric or gas stove-TV-	Does not apply	No	Tv room	My rest and recreation	1	0	0	9	0	3	0	0	0	0	0	0	0	10	0	0	0	0
215	Cali	SAAVEDRA GALINDO	22	Between 18 y 24	White	1	1	66	Primary	Not applicable	Does not apply		Unemployed and looking for work	Does not apply	780000	Free union	You have a partner with whom you cohabit	5	0	2	You, your children and other relatives	3	In the place where you are employed	Electric power-Natural gas connected to public network-Aqueduct-Sewer-Garbage collection-	Yes	3	Clothes washing machine-Refrigerator or refrigerator-Blender-Iron-Electric or gas stove-TV-Motorbike (someone working different from someone in your home) -Motorcycle motorcycle-	Does not apply	No	Tv room	My rest and recreation	3	0	0	0	0	8	0	8	0	0	0	0	0	8	0	4	0	0
216	Cali	SIETE DE AGOSTO	28	Between 25 y 34	White	1	1	1	High School Diploma	Not applicable	Does not apply		Domestic work	Does not apply	800000	Free union	You have a partner with whom you do not cohabit and do not share family expenses	Does not apply	Does not apply	3	You, your partner and your (s) son (s) or daughter (s)	1	Rented	Electric power-Aqueduct-Sewer-Garbage collection-Internet-Cable television-	Yes	3	Clothes washing machine-Refrigerator or refrigerator-Blender-Iron-Electric or gas stove-TV-Sound or radio-Motorbike (someone working different from someone in your home) -Phone fixed-	Does not apply	No	Own room or shared with the couple / children	My responsibilities with caring for other people	1	8	0	0	0	3	0	7	0	0	0	3	0	6	0	0	0	0
217	Cali	VISTA HERMOSA	85	Older than 64	Mixed race	1	1	1	High School incomplete	Seventh of high school	Economic difficulties		Unemployed and not looking for work	Does not apply	300000	Single	You have a partner with whom you cohabit	13	0	0	You and other relatives other than children and partner	1	Rented	Electricity-Natural gas connected to public network-Aqueduct-Sewer-Garbage collection-Internet-Cable television-	Yes	3	Blender-Fridge or refrigerator-Iron-Electric or gas stove-TV-Sound or radio-Motorbike (work by someone other than someone in your home) -Phone fixed-Motorcycle for private use-	Does not apply	No	Tv room	Share time with the family	1	0	0	0	0	4	0	0	0	8	0	0	0	10	0	0	0	2
218	Cali	VISTA HERMOSA	58	Between 55 y 64	Afro-Colombian, Afro-descendant (black, mulatto, root, palenquera)	1	1	1	Technical or technological	Not applicable	Does not apply		Unemployed and looking for work	Does not apply	700000	Single	You have no partner	Does not apply	Does not apply	5	You and other relatives other than children and partner	2	Family	Electric power-Natural gas connected to public network-Aqueduct-Sewer-Garbage collection-	Yes	3	Clothes washing machine-Refrigerator or refrigerator-Blender-Electric or gas stove-Bicycle-	As usual means of transportation	No	Own room or shared with the couple / children	My rest and recreation	4	9	0	0	0	6	30	0	0	0	0	2	0	6	0	3	0	0
219	Cali	LA RIVERA I	52	Between 45 y 54	Mixed race	1	1	1	High School Diploma	Not applicable	Does not apply		Freelance or self-employed	Less than 1 SMLV	670000	Single	You have no partner	Does not apply	Does not apply	1	You, your children and other relatives	2	Rented	Electric power-Natural gas connected to public network-Aqueduct-Sewer-Garbage collection-Cable television-	Yes	3	Clothes washing machine-Blender-Electric or gas stove-Television-Bicycle-	As usual means of transportation	No	The whole house does not have a specific space	My responsibilities with domestic work	1	6	0	0	0	4	0	0	0	12	0	2	0	5	0	3	0	2
220	Cali	LA RIVERA I	75	Older than 64	Mixed race	1	1	1	High School incomplete	Sixth High schooll	You are currently studying		Domestic work	Does not apply	70000	Widow	You have no partner	Does not apply	Does not apply	0	You, your children and other relatives	2	Family	Electricity-Natural gas connected to public network-Aqueduct-Sewer-Garbage collection-Internet-Cable television-	Yes	3	Clothes washing machine-Refrigerator or refrigerator-Blender-Iron-Electric or gas stove-TV-Sound or radio-Motorbike (work from someone other than someone in your home) -Bicycle-Landline-	Recreational or sports use	No	Own room or shared with the couple / children	My rest and recreation	4	0	0	8	0	5	0	6	0	0	0	1	0	8	0	1	0	0
221	Cali	LA RIVERA I	69	Older than 64	Indigenous	1	1	1	Primary	Not applicable	Does not apply		Domestic work	Does not apply	500000	Married	You have no partner	Does not apply	Does not apply	0	You with your partner	2	Family	Electricity-Natural gas connected to public network-Aqueduct-Sewer-Garbage collection-Internet-Cable television-	Yes	3	Clothes washing machine-Refrigerator or refrigerator-Blender-Iron-Electric or gas stove-TV-Sound or radio-Fixed telephone-	Does not apply	No	Own room or shared with the couple / children	My rest and recreation	1	0	0	0	0	8	0	0	0	0	0	0	0	5	0	0	0	0
222	Cali	LA RIVERA I	52	Between 45 y 54	Afro-Colombian, Afro-descendant (black, mulatto, root, palenquera)	1	1	1	High School incomplete	Eighthschool	Dedication to caring work		Domestic work	Does not apply	0	Single	You have a partner with whom you cohabit	44	6	1	You and other relatives other than children and partner	1	Owncanceled	Electric power-Natural gas connected to public network-Aqueduct-Sewer-Garbage collection-Internet-	Yes	3	Clothes washing machine-Refrigerator or refrigerator-Blender-Iron-Electric or gas stove-TV-Sound or radio-Motorbike (someone working different from someone in your home) -Phone fixed-	Does not apply	No	The whole house does not have a specific space	My responsibilities with domestic work	1	0	0	0	0	10	0	0	0	0	0	3	0	7	0	3	0	1
223	Cali	VISTA HERMOSA	54	Between 45 y 54	Indigenous	1	1	1	High School Diploma	Not applicable	Does not apply		An employee with formal employment	Less than 1 SMLV	800000	Married	You have no partner	Does not apply	Does not apply	4	You with your partner	1	Owncanceled	Electric power-Natural gas connected to public network-Aqueduct-Sewer-Garbage collection-Cable television-	Yes	3	Clothes washing machine-Refrigerator or refrigerator-Electric or gas stove-TV-Sound system or radio-Moto (someone who works different from someone in your home) -Phone fixed	Does not apply	No	Tv room	My rest and recreation	1	10	0	0	0	5	0	0	0	0	0	2	0	5	0	7	0	0
224	Cali	VISTA HERMOSA	21	Between 18 y 24	Afro-Colombian, Afro-descendant (black, mulatto, root, palenquera)	2	2	2	High School Diploma	Not applicable	Does not apply		Unemployed and looking for work	Does not apply	300000	Free union	You have a partner with whom you cohabit	33	0	0	You and other relatives other than children and partner	1	Owncanceled	Electric power-Natural gas connected to the public network-Sewer-Garbage collection-Internet-Cable television-	Does not apply	3	Clothes washing machine-Refrigerator or refrigerator-Blender-Iron-Electric or gas stove-TV-Sound or radio equipment-	Does not apply	No	Tv room	My responsibilities with domestic work	4	4	0	0	0	2	0	0	0	3	0	2	0	3	0	0	0	2
225	Cali	SECTOR PATIO BONITO	47	Between 45 y 54	Mixed race	1	1	1	High School Diploma	Not applicable	Does not apply		Freelance or self-employed	Less than 1 SMLV	100000	Free union	You have a partner with whom you do not cohabit and do not share family expenses	Does not apply	Does not apply	3	You with your partner	0	Family	Electricity-Natural gas connected to public network-Aqueduct-Sewer-Garbage collection-Internet-Cable television-	Yes	2	Fridge or refrigerator-Blender-Electric or gas stove-TV-	Does not apply	No	Tv room	My rest and recreation	1	0	0	6	0	3	0	0	0	0	0	0	0	5	0	0	0	3
226	Cali	SECTOR PATIO BONITO	46	Between 45 y 54	Indigenous	1	1	66	Technical or technologicalIC	fifth semester	Health difficulties		Freelance or self-employed	Between 1 and 2 SMLV	800000	Free union	You have a partner with whom you cohabit	20	0	1	You with your partner	1	Owncanceled	Electric power-Natural gas connected to the public network-Sewer-Garbage collection-Internet-Cable television-	Does not apply	Do not know	Fridge or refrigerator-Blender-Electric or gas stove-TV-Sound system or radio-	Does not apply	No	Kitchen	My responsibilities with domestic work	4	0	0	12	0	1	0	0	0	2	30	0	0	6	0	0	0	66
227	Cali	SECTOR PATIO BONITO	72	Older than 64	Other	1	1	1	Primary	Not applicable	Does not apply		Unemployed and looking for work	Does not apply	0	Single	You have a partner with whom you cohabit	2	10	0	You, your children and other relatives	3	Rented	Electric power-Natural gas connected to public network-Aqueduct-Sewer-Garbage collection-Cable television-	Yes	3	Clothes washing machine-Refrigerator or refrigerator-Blender-Iron-Electric or gas stove-TV-Sound or radio-Fixed telephone-	Does not apply	No	Own room or shared with the couple / children	A productive activity	4	0	0	0	0	8	0	0	0	0	0	0	0	6	0	0	0	1
228	Cali	BENJAMUN HERRERA	29	Between 25 y 34	White	1	1	1	Primary incomplete	second of primary	Dedication to caring work		Unemployed and looking for work	Does not apply	0	Free union	You have a partner with whom you do not cohabit and do not share family expenses	Does not apply	Does not apply	1	You, your partner and your (s) son (s) or daughter (s)	3	Rented	Electric power-Natural gas connected to public network-Aqueduct-Sewer-Garbage collection-	Yes	3	Clothes washing machine-Refrigerator or refrigerator-Blender-Electric or gas stove-Electric oven, gas or microwave-Sound or radio equipment	Does not apply	No	Kitchen	My responsibilities with domestic work	1	0	0	0	0	4	0	4	0	0	0	0	0	9	0	3	0	0
229	Cali	BENJAMUN HERRERA	24	Between 18 y 24	Mixed race	1	1	1	High School incomplete	Tenthschool	Economic difficulties		Domestic work	Does not apply	600000	Free union	You have a partner with whom you cohabit	6	0	0	You, your partner, your son (s) or daughter (s) and other relatives	Do not know	Family	Electric power-Natural gas connected to public network-Aqueduct-Sewer-Garbage collection-Cable television-	Yes	3	Refrigerator or refrigerator-Blender-Electric or gas stove-TV-Sound or radio-Bicycle	As usual means of transportation	No	Tv room	My rest and recreation	1	0	0	0	0	3	0	12	0	4	0	0	0	9	0	0	0	2
230	Cali	EL VERGEL	30	Between 25 y 34	Mixed race	1	1	1	High School incomplete	UnTenthschool	You are currently studying		An employee with informal employment	Less than 1 SMLV	200000	Free union	You have a partner with whom you cohabit	2	6	1	You, your partner and your (s) son (s) or daughter (s)	1	Rented	Electric power-Natural gas connected to public network-Aqueduct-Sewer-Garbage collection-Cable television-	Yes	3	Fridge or refrigerator-Blender-Iron-Electric or gas stove-Television-Bicycle-	As usual means of transportation	No	Own room or shared with the couple / children	Share time with the family	4	0	0	0	0	4	0	0	0	0	0	0	0	7	0	1	0	0
231	Cali	EL VERGEL	31	Between 25 y 34	Afro-Colombian, Afro-descendant (black, mulatto, root, palenquera)	1	1	1	High School Diploma	Not applicable	Does not apply		Unemployed and not looking for work	Does not apply	0	Free union	You have a partner with whom you cohabit	4	6	2	You, your partner and your (s) son (s) or daughter (s)	1	Rented	Natural gas connected to the public network-Aqueduct-Sewer-Garbage collection-Electric power-Internet-Cable television-	Yes	3	Clothes washing machine-Refrigerator or refrigerator-Blender-Iron-Electric or gas stove-TV-Sound or radio-Bicycle-Landline-	As usual means of transportation	No	Own room or shared with the couple / children	My rest and recreation	3	0	0	0	0	5	0	4	0	0	0	0	0	8	0	2	0	1
232	Cali	EL VERGEL	24	Between 18 y 24	Mixed race	1	1	3	High School Diploma	Not applicable	Does not apply		Unemployed and not looking for work	Does not apply	200000	Free union	You have a partner with whom you cohabit	10	0	2	You, your partner, your son (s) or daughter (s) and other relatives	1	Rented	Electric power-Natural gas connected to public network-Aqueduct-Sewer-Garbage collection-Internet-	Yes	3	Fridge or refrigerator-Blender-Iron-Electric or gas stove-Television-Bicycle-	As usual means of transportation	No	Tv room	My rest and recreation	1	0	0	10	0	12	0	0	0	0	0	2	0	0	0	0	0	0
233	Cali	VISTA HERMOSA	70	Older than 64	White	1	1	1	Technical or technological	Not applicable	Does not apply		Unemployed and not looking for work	Does not apply	0	Married	You have a partner with whom you do not cohabit	4	0	0	You, your partner, your son (s) or daughter (s) and other relatives	3	Rented	Electricity-Natural gas connected to public network-Aqueduct-Sewer-Garbage collection-Internet-Cable television-	Yes	3	Clothes washing machine-Refrigerator or refrigerator-Blender-Electric or gas stove-TV-Landline-	Does not apply	No	Own room or shared with the couple / children	My responsibilities with caring for other people	1	0	0	0	0	3	0	0	0	0	0	1	0	10	0	8	0	2
234	Cali	SAAVEDRA GALINDO	38	Between 35 y 44	Mixed race	1	1	1	High School incomplete	Eighthschool	Dedication to caring work		Unemployed and looking for work	Does not apply	0	Free union	You have a partner with whom you cohabit	11	0	0	You, your partner, your son (s) or daughter (s) and other relatives	3	Rented	Electric power-Natural gas connected to public network-Aqueduct-Sewer-Garbage collection-	Yes	2	Clothes washing machine-Refrigerator or refrigerator-Blender-Electric or gas stove-TV-Sound or radio equipment-	Does not apply	No	Tv room	A productive activity	4	0	0	0	0	4	0	0	0	0	0	0	0	7	0	4	0	6
235	Cali	SAAVEDRA GALINDO	59	Between 55 y 64	Afro-Colombian, Afro-descendant (black, mulatto, root, palenquera)	1	1	1	High School incomplete	Tenthschool	Economic difficulties		Freelance or self-employed	Less than 1 SMLV	0	Single	You have a partner with whom you cohabit	46	0	1	You, your children and other relatives	3	Family	Electric power-Natural gas connected to public network-Aqueduct-Sewer-Garbage collection-Cable television-	Yes	2	Refrigerator or refrigerator-Clothes washing machine-Blender-Iron-Electric or gas stove-Electric oven, gas or microwave oven-TV-Sound or radio equipment-	Does not apply	No	Own room or shared with the couple / children	My rest and recreation	1	4	0	3	0	2	0	4	0	2	0	0	0	8	0	0	0	0
236	Cali	SAAVEDRA GALINDO	23	Between 18 y 24	Mixed race	1	1	1	High School Diploma	Not applicable	Does not apply		Unemployed and looking for work	Does not apply	0	Free union	You have a partner with whom you cohabit	4	0	2	You, your partner, your son (s) or daughter (s) and other relatives	1	Rented	Electricity-Natural gas connected to public network-Aqueduct-Sewer-Garbage collection-Internet-Cable television-	Yes	3	Clothes washing machine-Refrigerator or refrigerator-Blender-Iron-Electric or gas stove-TV-Sound or radio-Motorbike (someone who works different from someone in your home) -Motorcycle for private use-	Does not apply	No	Own room or shared with the couple / children	I perform several activities	1	0	0	0	0	4	0	10	0	0	0	0	0	6	0	1	0	1
237	Cali	PRIMITIVO CRESPO	81	Older than 64	Mixed race	1	1	66	High School incomplete	Tenthschool	Economic difficulties		Domestic work	Does not apply	700000	Widow	You have no partner	Does not apply	Does not apply	0	You and your son (s) or daughter (s)	2	Family	Electric power-Natural gas connected to public network-Aqueduct-Sewer-Garbage collection-	Yes	2	Clothes washing machine-Refrigerator or refrigerator-Blender-Iron-Electric or gas stove-Television-Bicycle-	As usual means of transportation	No	Tv room	My rest and recreation	4	0	0	0	0	4	0	0	0	0	0	0	30	7	0	6	0	0
238	Cali	VISTA HERMOSA	59	Between 55 y 64	None	1	1	66	Technical or technological	Not applicable	Does not apply		Unemployed and looking for work	Does not apply	450000	Free union	You have a partner with whom you cohabit	3	0	4	You, your partner, your son (s) or daughter (s) and other relatives	2	Family	Electricity-Natural gas connected to public network-Aqueduct-Sewer-Garbage collection-Internet-Cable television-	Yes	2	Refrigerator or refrigerator-Blender-Iron-Electric or gas stove-TV-Sound or radio-Landline phone-	Does not apply	No	Tv room	My responsibilities with caring for other people	1	0	0	0	0	2	0	2	0	0	0	1	0	0	30	8	0	2
239	Cali	LA RIVERA I	60	Between 55 y 64	Mixed race	1	1	1	Primary	Not applicable	Does not apply		Unemployed and looking for work	Does not apply	500000	Free union	You have no partner	Does not apply	Does not apply	1	You, your partner and your (s) son (s) or daughter (s)	2	Rented	Electric power-Natural gas connected to public network-Aqueduct-Sewer-Garbage collection-Cable television-	Yes	3	Refrigerator or refrigerator-Blender-Electric or gas stove-TV-Sound system or radio-Landline-	Does not apply	No	Dining room	My rest and recreation	1	0	0	0	0	4	0	0	0	0	0	0	30	5	0	12	0	1
240	Cali	LA RIVERA I	80	Older than 64	Mixed race	1	1	1	High School incomplete	Sixth High schooll	Economic difficulties		Pensioned	Does not apply	500000	Single	You have a partner with whom you cohabit	2	0	0	Only you	2	Rented	Electric power-Garbage collection-Sewer-Internet-Cable television-	Does not apply	3	Clothes washing machine-Refrigerator or refrigerator-Blender-Electric or gas stove-Iron-Television-Landline-	Does not apply	No	Tv room	My responsibilities with caring for other people	2	0	0	0	0	1	0	0	0	0	0	1	0	3	0	3	0	3
241	Cali	LA RIVERA I	50	Between 45 y 54	White	1	1	1	Primary	Not applicable	Does not apply		Domestic work	Does not apply	400000	Married	You have a partner with whom you cohabit	32	0	0	You, your partner, your son (s) or daughter (s) and other relatives	1	Rented	Electric power-Natural gas connected to public network-Aqueduct-Sewer-Garbage collection-Cable television-	Yes	3	Clothes washing machine-Refrigerator or refrigerator-Blender-Iron-Electric or gas stove-TV-Bicycle-Landline-	Recreational or sports use	No	Own room or shared with the couple / children	I perform several activities	1	0	0	0	0	14	0	0	0	0	0	0	0	9	0	3	0	0
242	Cali	LA RIVERA I	38	Between 35 y 44	Afro-Colombian, Afro-descendant (black, mulatto, root, palenquera)	1	1	1	Primary	Not applicable	Does not apply		You are studying	Does not apply	742000	Single	You have no partner	Does not apply	Does not apply	0	You and other relatives other than children and partner	1	Owncanceled	Electricity-Natural gas connected to public network-Aqueduct-Sewer-Garbage collection-Internet-Cable television-	Yes	3	Clothes washing machine-Refrigerator or refrigerator-Blender-Iron-Electric or gas stove-TV-Sound or radio-Motorbike (someone working different from someone in your home) -Automobile for private use-	Does not apply	No	Tv room	My rest and recreation	1	0	0	0	0	3	0	0	0	6	0	3	0	11	0	0	0	1
243	Cali	SECTOR PATIO BONITO	41	Between 35 y 44	Indigenous	1	1	1	Primary	Not applicable	Does not apply		Domestic work	Does not apply	500000	Free union	You have a partner with whom you cohabit	27	0	0	You, your partner and your (s) son (s) or daughter (s)	1	Family	Electricity-Natural gas connected to public network-Aqueduct-Sewer-Garbage collection-Internet-Cable television-	Yes	2	Fridge or refrigerator-Blender-Electric or gas stove-TV-	Does not apply	No	Kitchen	My responsibilities with caring for other people	1	0	0	0	0	6	0	0	0	0	0	1	30	8	0	3	0	1
244	Cali	SECTOR PATIO BONITO	44	Between 35 y 44	Other	1	1	1	High School incomplete	UnTenthschool	You are currently studying		Unemployed and looking for work	Does not apply	0	Single	You have no partner	Does not apply	Does not apply	0	You and other non-relatives	2	Family	Electric power-Natural gas connected to public network-Aqueduct-Sewer-Garbage collection-Cable television-	Yes	2	Clothes washing machine-Refrigerator or refrigerator-Blender-Iron-Electric or gas stove-TV-Sound or radio-Motorbike (someone who works different from someone in your home) -Bicycle-	Recreational or sports use	No	Tv room	Share time with the family	4	0	0	0	0	1	0	0	0	11	0	0	30	9	0	0	0	2
245	Cali	SECTOR PATIO BONITO	43	Between 35 y 44	Indigenous	1	1	1	Primary	Not applicable	Does not apply		An employee with formal employment	Less than 1 SMLV	1000000	Single	You have a partner with whom you cohabit	18	8	1	You, your children and other relatives	3	Rented	Electric power-Natural gas connected to public network-Aqueduct-Sewer-Garbage collection-	Yes	3	Refrigerator or refrigerator-Blender-Electric or gas stove-Electric oven, gas or microwave oven-TV-Bicycle-	As usual means of transportation	No	Dining room	Share time with the family	1	8	0	0	0	2	0	3	0	0	0	1	0	6	0	0	0	1
246	Cali	PRIMITIVO CRESPO	19	Between 18 y 24	Other	1	1	1	Technical or technological	Not applicable	Does not apply		Unemployed and looking for work	Does not apply	0	Single	You have a partner with whom you do not cohabit and do not share family expenses	Does not apply	Does not apply	0	Only you	3	Family	Natural gas connected to the public network-Aqueduct-Electric power-Sewer-Garbage collection-Internet-Cable television-	Yes	3	Clothes washing machine-Blender-Fridge or refrigerator-Iron-Electric or gas stove-TV-Sound or radio equipment	Does not apply	No	Own room or shared with the couple / children	My rest and recreation	4	0	0	0	0	0	0	0	0	0	0	0	0	8	0	0	0	0
247	Cali	PRIMITIVO CRESPO	77	Older than 64	Mixed race	1	1	66	Technical or technological	Not applicable	Does not apply		Domestic work	Does not apply	0	Free union	You have no partner	Does not apply	Does not apply	1	You, your partner, your son (s) or daughter (s) and other relatives	3	Rented	Electricity-Natural gas connected to public network-Aqueduct-Sewer-Garbage collection-Internet-Cable television-	Yes	3	Clothes washing machine-Refrigerator or refrigerator-Blender-Electric or gas stove-TV-Sound or radio-Motorbike (work from someone other than someone in your home) -Bicycle-Landline-	As usual means of transportation	No	Tv room	My rest and recreation	4	0	0	0	0	8	0	6	0	0	0	1	30	6	0	4	0	1
248	Cali	SAAVEDRA GALINDO	25	Between 25 y 34	None	1	1	1	High School Diploma	Not applicable	Does not apply		Unemployed and looking for work	Does not apply	700000	Free union	You have no partner	Does not apply	Does not apply	3	You, your partner, your son (s) or daughter (s) and other relatives	2	Rented	Electricity-Natural gas connected to public network-Aqueduct-Sewer-Garbage collection-Internet-Cable television-	Yes	3	Fridge or refrigerator-Blender-TV-	Does not apply	No	Own room or shared with the couple / children	My rest and recreation	3	0	0	0	0	13	0	5	0	0	0	0	0	5	0	6	0	1
249	Cali	SIETE DE AGOSTO	65	Older than 64	White	1	1	1	Primary	Not applicable	Does not apply		Domestic work	Does not apply	62000	Widow	You have a partner with whom you cohabit	23	0	0	You and other non-relatives	2	Rented	Electric power-Natural gas connected to public network-Aqueduct-Sewer-Garbage collection-Cable television-	Yes	3	Clothes washing machine-Refrigerator or refrigerator-Blender-Iron-Electric or gas stove-Electric oven, gas or microwave oven-TV-Sound or radio-Fixed telephone	Does not apply	Yes	Kitchen	My responsibilities with domestic work	1	0	0	5	0	8	0	7	0	0	0	1	30	5	0	0	0	1
250	Cali	SAN JUDAS TADEO I	71	Older than 64	Mixed race	1	1	1	Technical or technologicalIC	Third semester	Economic difficulties		An employee with formal employment	Between 1 and 2 SMLV	0	Free union	You have a partner with whom you cohabit	14	0	2	You, your partner, your son (s) or daughter (s) and other relatives	3	Rented	Electricity-Natural gas connected to the public network-Aqueduct-Sewer-Internet-Garbage collection-Cable television-	Yes	3	Clothes washing machine-Refrigerator or refrigerator-Blender-Electric or gas stove-Electric oven, gas or microwave-TV-Sound or radio-Motorbike (work by someone other than someone in your home) -Bicycle-Telephone Fixed-Motorcycle for private use-	Recreational or sports use	No	Kitchen	My responsibilities with domestic work	4	8	0	0	0	2	0	10	0	0	0	0	0	7	0	5	0	1
251	Cali	SAAVEDRA GALINDO	45	Between 45 y 54	Afro-Colombian, Afro-descendant (black, mulatto, root, palenquera)	1	1	1	undergraduate degree incomplete	Second semester	Displacement		An employee with formal employment	Less than 1 SMLV	790000	Single	You have a partner with whom you cohabit	4	0	1	You and your son (s) or daughter (s)	3	Rented	Electric power-Aqueduct-Sewer-Garbage collection-Cable television-	Yes	3	Clothes washing machine-Refrigerator or refrigerator-Blender-TV-Bicycle-	Recreational or sports use	No	Kitchen	My responsibilities with caring for other people	1	12	0	0	0	2	0	0	0	0	0	0	0	6	0	0	0	1
252	Cali	SAAVEDRA GALINDO	80	Older than 64	Mixed race	1	1	1	Primary incomplete	second of primary	Economic difficulties		Domestic work	Does not apply	500000	Married	You have no partner	Does not apply	Does not apply	0	You with your partner	3	Family	Electric power-Natural gas connected to public network-Aqueduct-Sewer-Garbage collection-Cable television-	Yes	2	Clothes washing machine-Refrigerator or refrigerator-Blender-Iron-Electric or gas stove-Electric oven, gas or microwave oven-TV-Sound system or radio-Bicycle-Landline-	Recreational or sports use	No	Kitchen	My responsibilities with domestic work	1	0	0	0	0	5	0	0	0	0	0	0	0	10	0	12	0	2
253	Cali	SAAVEDRA GALINDO	67	Older than 64	White	1	1	1	Technical or technological	Not applicable	Does not apply		Pensioned	Does not apply	1500000	Single	You have a partner with whom you cohabit	4	0	3	You, your children and other relatives	3	Family	Electric power-Aqueduct-Sewer-Garbage collection-Internet-Cable television-	Yes	3	Clothes washing machine-Refrigerator or refrigerator-Blender-Electric or gas stove-TV-Sound or radio-Motorbike (work by someone other than someone in your home) -Bicycle-Landline-Private car-Motorcycle private use	Recreational or sports use	No	Own room or shared with the couple / children	My rest and recreation	4	0	0	0	0	8	0	4	0	0	0	2	0	5	0	2	0	1
254	Cali	SIETE DE AGOSTO	54	Between 45 y 54	White	1	1	1	High School incomplete	Seventh of high school	Economic difficulties		Unemployed and looking for work	Does not apply	600000	Single	You have a partner with whom you do not cohabit and do not share family expenses	Does not apply	Does not apply	4	You, your children and other relatives	3	Rented	Electricity-Natural gas connected to public network-Aqueduct-Sewer-Garbage collection-Internet-Cable television-	Yes	3	Clothes washing machine-Refrigerator or refrigerator-Blender-Iron-Electric or gas stove-Television-Moto (work by someone different from someone in your home) -Bicycle-Landline-Motorcycle for private use-	As usual means of transportation	No	Own room or shared with the couple / children	My rest and recreation	4	0	0	0	0	6	0	5	0	0	0	0	0	4	0	0	0	0
255	Cali	SIETE DE AGOSTO	47	Between 45 y 54	Mixed race	1	1	1	Primary	Not applicable	Does not apply		Unemployed and looking for work	Does not apply	0	Free union	You have a partner with whom you cohabit	61	0	2	You, your partner, your son (s) or daughter (s) and other relatives	2	Owncanceled	Electric power-Natural gas connected to public network-Sewer-Aqueduct-Garbage collection-	Yes	3	Clothes washing machine-Refrigerator or refrigerator-Electric or gas stove-TV-Sound system or radio-Bicycle-	Recreational or sports use	No	Garden, patio or terrace	My rest and recreation	1	0	0	0	0	10	0	0	0	0	0	0	0	10	0	1	0	0
256	Cali	SAN JUDAS TADEO I	52	Between 45 y 54	Afro-Colombian, Afro-descendant (black, mulatto, root, palenquera)	1	1	1	Technical or technological	Not applicable	Does not apply		Domestic work	Does not apply	100000	Married	You have no partner	Does not apply	Does not apply	2	You, your partner and your (s) son (s) or daughter (s)	1	Family	Electric power-Sewer-Garbage collection-Cable television-	Does not apply	3	Clothes washing machine-Refrigerator or refrigerator-Blender-Electric or gas stove-TV-Landline-	Does not apply	No	Kitchen	My responsibilities with caring for other people	1	0	0	0	0	4	0	5	0	0	0	1	20	8	0	6	0	2
257	Cali	LA FLORESTA	43	Between 35 y 44	Mixed race	1	1	1	High School incomplete	Ninth high school	Couple or family pressure		Domestic work	Does not apply	650000	Married	You have no partner	Does not apply	Does not apply	0	You, your partner, your son (s) or daughter (s) and other relatives	1	Rented	Electric power-Sewer-Garbage collection-Internet-Cable television-	Does not apply	3	Clothes washing machine-Refrigerator or refrigerator-Blender-Iron-Electric or gas-stove-Television-Moto (work by someone other than someone in your home) -	Does not apply	No	Kitchen	My responsibilities with domestic work	2	0	0	6	0	6	0	2	0	0	0	2	30	7	0	1	0	1
258	Cali	SAN JUDAS TADEO I	34	Between 25 y 34	Mixed race	1	1	1	Primary	Not applicable	Does not apply		Freelance or self-employed	Between 1 and 2 SMLV	0	Free union	You have a partner with whom you cohabit	9	0	1	You, your partner and your (s) son (s) or daughter (s)	1	Family	Electricity-Natural gas connected to public network-Aqueduct-Sewer-Garbage collection-Internet-Cable television-	Yes	3	Clothes washing machine-Refrigerator or refrigerator-Blender-Electric or gas stove-TV-Sound or radio-Bicycle	Recreational or sports use	No	Own room or shared with the couple / children	My rest and recreation	1	5	0	5	0	5	0	0	0	2	0	0	0	7	0	8	0	1
259	Cali	SECTOR PATIO BONITO	62	Between 55 y 64	Mixed race	1	1	1	High School Diploma	Not applicable	Does not apply		Domestic work	Does not apply	780000	Widow	You have a partner with whom you cohabit	20	0	1	You and other non-relatives	3	Family	Electric power-Natural gas connected to public network-Sewer-Aqueduct-Garbage collection-Internet-	Yes	3	Clothes washing machine-Refrigerator or refrigerator-Iron-Blender-Electric or gas stove-TV-Sound or radio-Motorbike (someone who works different from someone in your home) -Phone fixed-	Does not apply	No	Tv room	My responsibilities with caring for other people	1	0	0	0	0	3	0	0	0	0	0	1	0	6	0	3	0	1
260	Cali	SECTOR PATIO BONITO	31	Between 25 y 34	Afro-Colombian, Afro-descendant (black, mulatto, root, palenquera)	1	1	1	High School Diploma	Not applicable	Does not apply		Domestic work	Does not apply	200000	Free union	You have a partner with whom you cohabit	30	9	4	You, your partner and your (s) son (s) or daughter (s)	3	Owncanceled	Electric power-Natural gas connected to public network-Aqueduct-Sewer-Garbage collection-Cable television-	Yes	2	Clothes washing machine-Refrigerator or refrigerator-Blender-Electric or gas stove-Television-Bicycle-	Recreational or sports use	No	Garden, patio or terrace	My responsibilities with domestic work	1	0	0	0	0	8	0	4	0	0	0	0	0	7	30	8	0	2
261	Cali	SECTOR PATIO BONITO	54	Between 45 y 54	Mixed race	1	1	1	High School Diploma	Not applicable	Does not apply		Domestic work	Does not apply	1500000	Widow	You have a partner with whom you cohabit	8	0	2	You and your son (s) or daughter (s)	3	Rented	Electricity-Natural gas connected to public network-Aqueduct-Sewer-Garbage collection-Internet-Cable television-	Yes	3	Fridge or refrigerator-Blender-Iron-Electric or gas stove-TV-Landline-	Does not apply	No	Own room or shared with the couple / children	My rest and recreation	4	0	0	0	0	4	0	0	0	0	0	0	0	4	30	0	0	1
262	Cali	LA FLORESTA	31	Between 25 y 34	Afro-Colombian, Afro-descendant (black, mulatto, root, palenquera)	1	1	1	Primary	Not applicable	Does not apply		You are studying	Does not apply	1000000	Free union	You have no partner	Does not apply	Does not apply	0	You, your partner and your (s) son (s) or daughter (s)	3	Rented	Electric power-Aqueduct-Natural gas connected to the public network-Sewer-Garbage collection-Internet-Cable television-	Yes	3	Clothes washing machine-Refrigerator or refrigerator-Blender-Iron-Electric or gas stove-Electric oven, gas or microwave oven-TV-Sound or radio-Motorbike (someone who works different from someone in your home) -Automobile for private use-Motorcycle for private use-	Does not apply	Yes	Tv room	My rest and recreation	1	0	0	0	0	0	0	9	0	3	0	0	30	8	0	6	0	1
263	Cali	FONAVIEMCALI	57	Between 55 y 64	White	1	1	1	High School Diploma	Not applicable	Does not apply		Freelance or self-employed	Between 1 and 2 SMLV	790000	Single	You have a partner with whom you cohabit	8	0	0	You and other relatives other than children and partner	2	Rented	Electricity-Natural gas connected to public network-Aqueduct-Sewer-Garbage collection-Internet-Cable television-	Yes	3	Clothes washing machine-Refrigerator or refrigerator-Iron-Blender-Electric or gas stove-TV-Bicycle-Landline-	Recreational or sports use	No	Tv room	My responsibilities with caring for other people	1	0	0	6	0	2	0	0	0	3	30	0	0	7	0	3	0	4
264	Cali	FONAVIEMCALI	32	Between 25 y 34	Mixed race	1	1	1	Primary incomplete	second of primary	Dedication to caring work		Domestic work	Does not apply	1000000	Free union	You have no partner	Does not apply	Does not apply	2	You, your partner, your son (s) or daughter (s) and other relatives	2	Rented	Electricity-Natural gas connected to public network-Aqueduct-Sewer-Garbage collection-Internet-Cable television-	Yes	2	Clothes washing machine-Refrigerator or refrigerator-Blender-Iron-Electric or gas stove-TV-Sound or radio-Motorbike (someone who works different from someone in your home) -Bicycle-Landline-Private car-	As usual means of transportation	No	Kitchen	My responsibilities with domestic work	4	0	0	0	0	7	0	0	0	0	0	0	0	6	0	2	0	0
265	Cali	LOS ALCAZARES	61	Between 55 y 64	Afro-Colombian, Afro-descendant (black, mulatto, root, palenquera)	1	1	1	undergraduate degree incomplete	Third semester	Dedication to caring work		Unemployed and looking for work	Does not apply	0	Married	You have a partner with whom you cohabit	18	0	0	You with your partner	2	Rented	Electricity-Natural gas connected to public network-Aqueduct-Sewer-Garbage collection-Internet-Cable television-	Yes	3	Clothes washing machine-Refrigerator or refrigerator-Blender-Electric or gas stove-TV-Sound or radio-Fixed telephone-	Does not apply	No	Tv room	For sickness	3	0	0	0	0	4	0	0	0	0	0	0	0	9	0	4	0	1
266	Cali	JORGE ELI	79	Older than 64	White	1	1	66	High School incomplete	Tenthschool	Economic difficulties		An employee with formal employment	Less than 1 SMLV	0	Single	You have a partner with whom you do not cohabit and do not share family expenses	Does not apply	Does not apply	0	You and your parents (mother and father)	2	Rented	Electric power-Natural gas connected to public network-Aqueduct-Sewer-Garbage collection-Cable television-	Yes	3	Fridge or refrigerator-Blender-Electric or gas stove-TV-Landline-	Does not apply	No	Own room or shared with the couple / children	My rest and recreation	4	8	0	0	0	3	0	0	0	0	0	0	0	6	0	1	0	2
267	Cali	LA RIVERA I	51	Between 45 y 54	Mixed race	1	1	1	High School Diploma	Not applicable	Does not apply		You are studying	Does not apply	0	Single	You have a partner with whom you cohabit	15	0	0	You, your children and other relatives	2	Rented	Electricity-Natural gas connected to public network-Aqueduct-Sewer-Garbage collection-Internet-Cable television-	Yes	2	Fridge or refrigerator-Blender-Iron-Electric or gas stove-TV-	Does not apply	No	Tv room	My responsibilities with caring for other people	1	6	0	4	0	2	0	4	0	2	0	0	0	5	0	1	0	0
268	Cali	LA RIVERA I	61	Between 55 y 64	Mixed race	1	1	1	undergraduate degree	Not applicable	Does not apply		Pensioned	Does not apply	0	Single	You have a partner with whom you cohabit	36	0	1	You and other relatives other than children and partner	2	Housing assigned by the state	Electricity-Natural gas connected to public network-Aqueduct-Sewer-Garbage collection-Internet-Cable television-	Yes	3	Clothes washing machine-Refrigerator or refrigerator-Blender-Electric or gas stove-TV-	Does not apply	No	Tv room	My rest and recreation	1	0	0	0	0	4	0	0	0	0	0	2	0	8	0	6	0	0
269	Cali	LA RIVERA I	58	Between 55 y 64	None	1	1	1	undergraduate degree	Not applicable	Does not apply		Domestic work	Does not apply	0	Separated / Divorced	You have a partner with whom you do not cohabit and do not share family expenses	Does not apply	Does not apply	1	You and your son (s) or daughter (s)	2	Rented	Electricity-Natural gas connected to public network-Aqueduct-Sewer-Garbage collection-Internet-Cable television-	Yes	3	Clothes washing machine-Refrigerator or refrigerator-Blender-Iron-Electric or gas stove-Electric oven, gas or microwave oven-TV-Sound system or radio-Moto (work by someone other than someone in your home) -Bicycle -Phone fixed-Automobile for private use-Motorcycle for private use-	Recreational or sports use	No	Tv room	A productive activity	4	0	0	0	0	4	0	0	0	0	0	2	0	4	0	4	0	3
270	Cali	JORGE ELI	39	Between 35 y 44	Mixed race	1	1	1	Primary	Not applicable	Does not apply		An employee with formal employment	Between 1 and 2 SMLV	0	Single	You have no partner	Does not apply	Does not apply	0	You and other relatives other than children and partner	3	Family	Electricity-Natural gas connected to public network-Aqueduct-Sewer-Garbage collection-Internet-Cable television-	Yes	3	Clothes washing machine-Refrigerator or refrigerator-Blender-Iron-Electric or gas stove-TV-Sound or radio-Motorbike (someone who works different from someone in your home) -Phone fixed-Motorcycle for private use-	Does not apply	No	Own room or shared with the couple / children	My rest and recreation	4	0	0	0	0	4	0	0	0	0	0	0	0	11	0	0	0	6
271	Cali	LA RIVERA I	43	Between 35 y 44	Afro-Colombian, Afro-descendant (black, mulatto, root, palenquera)	1	1	1	undergraduate degree	Not applicable	Does not apply		Domestic work	Does not apply	0	Free union	You have no partner	Does not apply	Does not apply	0	You, your partner and your (s) son (s) or daughter (s)	3	Family	Electric power-Natural gas connected to public network-Aqueduct-Sewer-Garbage collection-Internet-	Yes	3	Clothes washing machine-Refrigerator or refrigerator-Blender-Electric or gas stove-TV-Sound or radio-Bicycle	As usual means of transportation	No	Tv room	Share time with the family	4	0	0	0	0	9	0	0	0	0	0	0	0	5	0	0	0	0
272	Cali	LA RIVERA I	81	Older than 64	Afro-Colombian, Afro-descendant (black, mulatto, root, palenquera)	1	1	66	Technical or technological	Not applicable	Does not apply		Unemployed and not looking for work	Does not apply	3400000	Free union	You have no partner	Does not apply	Does not apply	0	You, your partner, your son (s) or daughter (s) and other relatives	2	Rented	Electric power-Natural gas connected to public network-Aqueduct-Sewer-Garbage collection-Cable television-	Yes	3	Refrigerator or refrigerator-Electric or gas stove-Television-Bicycle-	As usual means of transportation	No	Tv room	My rest and recreation	3	0	0	0	0	1	50	9	0	0	0	0	0	10	30	4	0	2
273	Cali	LA RIVERA I	22	Between 18 y 24	Afro-Colombian, Afro-descendant (black, mulatto, root, palenquera)	1	1	1	Technical or technological	Not applicable	Does not apply		Unemployed and looking for work	Does not apply	1500000	Free union	You have no partner	Does not apply	Does not apply	2	You, your partner and your (s) son (s) or daughter (s)	2	Owncanceled	Electric power-Natural gas connected to public network-Aqueduct-Sewer-Garbage collection-Cable television-	Yes	3	Fridge or refrigerator-Blender-Iron-Electric or gas stove-TV-	Does not apply	No	Own room or shared with the couple / children	My rest and recreation	3	0	0	0	0	4	0	2	0	2	0	1	0	7	0	0	0	0
274	Cali	LA FLORESTA	25	Between 25 y 34	None	1	1	1	Technical or technological	Not applicable	Does not apply		Independent professional	Between 1 and 2 SMLV	0	Single	You have a partner with whom you do not cohabit and do not share family expenses	Does not apply	Does not apply	0	You and your parents (mother and father)	4	Rented	Electricity-Natural gas connected to public network-Aqueduct-Sewer-Garbage collection-Internet-Cable television-	Yes	3	Clothes washing machine-Refrigerator or refrigerator-Blender-Iron-Electric or gas stove-Electric oven, gas or microwave oven-TV-Sound or radio-Moto equipment (work by someone other than someone in your home) -Phone Fixed-Private car-	Does not apply	No	Tv room	My rest and recreation	1	5	0	8	0	0	0	0	0	0	0	6	0	8	0	2	0	2
275	Cali	LA FLORESTA	30	Between 25 y 34	Afro-Colombian, Afro-descendant (black, mulatto, root, palenquera)	1	1	66	Primary incomplete	Third of primary	Economic difficulties		Employee and looking for work	Less than 1 SMLV	700000	Separated / Divorced	You have a partner with whom you cohabit	25	0	4	You and your son (s) or daughter (s)	1	Rented	Electric power-Natural gas connected to public network-Aqueduct-Sewer-Garbage collection-Cable television-	Yes	3	Clothes washing machine-Refrigerator or refrigerator-Blender-Electric or gas stove-TV-	Does not apply	No	Tv room	My rest and recreation	1	12	0	11	0	3	0	4	0	0	0	3	0	8	0	0	1	1
276	Cali	BENJAMÍN HERRERA	29	Between 25 y 34	Mixed race	1	1	1	High School incomplete	Eighthschool	Dedication to caring work		Freelance or self-employed	Less than 1 SMLV	700000	Free union	You have a partner with whom you cohabit	3	0	1	You, your partner and your (s) son (s) or daughter (s)	1	Rented	Electric power-Natural gas connected to public network-Aqueduct-Sewer-Garbage collection-Cable television-	Yes	3	Refrigerator or refrigerator-Clothes washing machine-Blender-Electric or gas stove-TV-Sound or radio-Fixed telephone	Does not apply	No	Own room or shared with the couple / children	My responsibilities with domestic work	1	10	0	10	0	2	0	0	0	0	0	0	0	8	0	3	0	2
277	Cali	BENJAMÍN HERRERA	41	Between 35 y 44	Indigenous	1	1	1	Technical or technological	Not applicable	Does not apply		Saleswoman by magazine	Less than 1 SMLV	800000	Free union	You have a partner with whom you cohabit	3	0	1	You, your partner and your (s) son (s) or daughter (s)	1	Rented	Electric power-Natural gas connected to public network-Aqueduct-Sewer-Garbage collection-Internet-	Yes	3	Refrigerator or refrigerator-Blender-Electric or gas stove-Iron-Television-Sound or radio equipment-	Does not apply	No	Own room or shared with the couple / children	Share time with the family	1	4	0	4	0	5	0	0	0	0	0	0	0	6	0	1	0	1
278	Cali	VIPASA	81	Older than 64	Afro-Colombian, Afro-descendant (black, mulatto, root, palenquera)	1	1	1	undergraduate degree	Not applicable	Does not apply		Freelance or self-employed	Less than 1 SMLV	1500000	Single	You have a partner with whom you do not cohabit	2	0	0	You and other relatives other than children and partner	1	Family	Electric power-Natural gas connected to public network-Aqueduct-Sewer-Garbage collection-	Yes	3	Clothes washing machine-Refrigerator or refrigerator-Blender-Electric or gas stove-TV-	Does not apply	No	Own room or shared with the couple / children	My rest and recreation	4	4	0	4	0	1	0	0	0	0	0	0	0	15	0	1	0	1
279	Cali	EL VERGEL	26	Between 25 y 34	White	1	1	1	High School incomplete	Eighthschool	Economic difficulties		Unemployed and looking for work	Does not apply	440000	Free union	You have no partner	Does not apply	Does not apply	2	You, your partner and your (s) son (s) or daughter (s)	2	Rented	Electric power-Natural gas connected to public network-Aqueduct-Sewer-Garbage collection-Cable television-	Yes	3	Clothes washing machine-Refrigerator or refrigerator-Blender-Iron-Electric or gas stove-TV-Sound or radio equipment-	Does not apply	No	Tv room	Share time with the family	1	0	0	0	0	10	0	6	0	0	0	0	0	8	0	0	0	0
280	Cali	EL VERGEL	21	Between 18 y 24	White	1	1	1	High School Diploma	Not applicable	Does not apply		An employee with informal employment	Do not know	500000	Single	You have a partner with whom you cohabit	11	0	0	You and other relatives other than children and partner	3	Family	Electricity-Natural gas connected to public network-Aqueduct-Sewer-Garbage collection-Internet-Cable television-	Yes	3	Clothes washing machine-Refrigerator or refrigerator-Blender-Iron-Electric or gas-stove-Television-Moto (work by someone other than someone in your home) -	Does not apply	No	Tv room	Share time with the family	4	0	0	0	0	2	0	0	0	0	0	0	0	11	30	0	0	6
281	Cali	EL VERGEL	43	Between 35 y 44	Afro-Colombian, Afro-descendant (black, mulatto, root, palenquera)	1	1	1	High School incomplete	Tenthschool	Dedication to caring work		Domestic work	Does not apply	600000	Free union	You have a partner with whom you cohabit	8	0	0	You, your partner, your son (s) or daughter (s) and other relatives	3	Family	Electricity-Natural gas connected to the public network-Aqueduct-Sewer-Internet-Garbage collection-Cable television-	Yes	3	Fridge or refrigerator-Blender-Iron-Electric or gas stove-TV-Sound or radio equipment-	Does not apply	No	Kitchen	My responsibilities with domestic work	1	0	0	0	0	5	0	6	0	0	0	2	0	8	0	0	0	3
282	Cali	EL VERGEL	38	Between 35 y 44	White	1	1	1	Primary	Not applicable	Does not apply		Unemployed and looking for work	Does not apply	150000	Single	You have no partner	Does not apply	Does not apply	3	You and other relatives other than children and partner	2	Family	Electricity-Natural gas connected to public network-Aqueduct-Sewer-Garbage collection-Internet-Cable television-	Yes	3	Clothes washing machine-Electric or gas stove-TV-Sound system or radio-Bicycle-	As usual means of transportation	No	Own room or shared with the couple / children	My rest and recreation	4	0	0	0	0	4	0	4	0	0	0	3	0	7	0	2	0	0
283	Cali	SAN JUDAS TADEO I	45	Between 45 y 54	White	1	1	1	High School incomplete	Seventh of high school	Other		Unemployed and looking for work	Does not apply	500000	Single	You have a partner with whom you cohabit	3	0	1	You and your son (s) or daughter (s)	2	Rented	Electric power-Natural gas connected to the public network-Aqueduct-Garbage collection-Sewer-Internet-Cable television-	Yes	3	Refrigerator or refrigerator-Blender-Iron-Electric or gas stove-Electric oven, gas or microwave oven-TV-Fixed-telephone-Moto (work someone different from someone in your home) -	Does not apply	No	Own room or shared with the couple / children	Share time with the family	1	0	0	12	0	5	0	0	0	0	0	0	0	6	0	0	0	3
284	Cali	SAN JUDAS TADEO I	52	Between 45 y 54	White	1	1	1	Technical or technological	Not applicable	Does not apply		Freelance or self-employed	Less than 1 SMLV	0	Single	You have no partner	Does not apply	Does not apply	0	Only you	1	Rented	Electric power-Natural gas connected to public network-Aqueduct-Garbage collection-Sewer-	Yes	3	Refrigerator or refrigerator-Clothes washing machine-Blender-Electric or gas stove-Iron-Television-Sound or radio-Fixed telephone-	Does not apply	No	Tv room	My rest and recreation	1	8	0	0	0	2	0	0	0	0	0	0	0	8	30	2	0	1
285	Cali	SAN JUDAS TADEO I	42	Between 35 y 44	Afro-Colombian, Afro-descendant (black, mulatto, root, palenquera)	1	1	3	High School Diploma	Not applicable	Does not apply		Unemployed and looking for work	Does not apply	0	Single	You have a partner with whom you cohabit	27	0	0	Other, which one?	1	Rented	Electric power-Aqueduct-Natural gas connected to the public network-Internet-Sewer-Garbage collection-Cable television-	Yes	3	Clothes washing machine-Refrigerator or refrigerator-Blender-Iron-Electric or gas stove-Electric oven, gas or microwave oven-TV-Sound system or radio-Moto (work someone different from someone in your home) -Bicycle -Phone fixed-Automobile for private use-	Recreational or sports use	No	Tv room	My rest and recreation	1	0	0	0	0	2	0	0	0	1	0	0	0	9	0	4	0	4
286	Cali	SAN JUDAS TADEO I	62	Between 55 y 64	None	1	1	1	undergraduate degree incomplete	Seventhsemester	Economic difficulties		Domestic work	Does not apply	400000	Free union	You have no partner	Does not apply	Does not apply	3	You, your partner and your (s) son (s) or daughter (s)	2	Rented	Electric power-Natural gas connected to the public network-Aqueduct-Garbage collection-Sewer-Internet-Cable television-	Yes	3	Clothes washing machine-Refrigerator or refrigerator-Blender-Electric or gas stove-TV-Landline-	Does not apply	No	Tv room	A productive activity	1	0	0	1	0	1	30	0	0	0	0	0	0	6	0	1	0	0
287	Cali	EL VERGEL	78	Older than 64	Other	1	1	66	Postgraduate Incomplete	Third semester	Economic difficulties		Domestic work	Does not apply	600000	Single	You have no partner	Does not apply	Does not apply	0	You and your son (s) or daughter (s)	3	Family	Electric power-Natural gas connected to public network-Aqueduct-Sewer-Garbage collection-Cable television-	Yes	3	Clothes washing machine-Refrigerator or refrigerator-Blender-Electric or gas stove-TV-	Does not apply	No	Tv room	A productive activity	4	0	0	0	0	3	0	0	0	0	0	0	0	6	0	1	0	0
288	Cali	EL VERGEL	25	Between 25 y 34	None	1	1	1	High School Diploma	Not applicable	Does not apply		Unemployed and not looking for work	Does not apply	600000	Married	You have no partner	Does not apply	Does not apply	3	You, your partner and your (s) son (s) or daughter (s)	3	Owncanceled	Electric power-Aqueduct-Natural gas connected to public network-Sewer-Garbage collection-Internet-	Yes	3	Clothes washing machine-Refrigerator or refrigerator-Blender-Iron-Electric or gas stove-TV-Sound or radio-Motorbike (someone who works different from someone in your home) -Bike-Motorcycle for private use-	Recreational or sports use	No	Own room or shared with the couple / children	My rest and recreation	4	0	0	0	0	13	0	8	0	0	0	0	0	6	0	0	0	0
289	Cali	EL VERGEL	58	Between 55 y 64	Mixed race	1	1	1	Technical or technological	Not applicable	Does not apply		Saleswoman by magazine	Between 1 and 2 SMLV	300000	Separated / Divorced	You have no partner	Does not apply	Does not apply	1	You and your son (s) or daughter (s)	3	Family	Electric power-Aqueduct-Sewer-Garbage collection-Cable television-	Yes	3	Clothes washing machine-Refrigerator or refrigerator-Blender-Electric or gas stove-Electric oven, gas or microwave oven-TV-	Does not apply	No	Tv room	Share time with the family	1	3	0	6	0	1	0	0	0	0	0	0	0	8	0	0	0	0
290	Cali	SAN JUDAS TADEO I	71	Older than 64	Mixed race	1	1	66	Primary	Not applicable	Does not apply		Pensioned	Does not apply	600000	Single	You have a partner with whom you cohabit	40	0	1	Only you	3	Owncanceled	Electric power-Natural gas connected to public network-Aqueduct-Sewer-Garbage collection-Cable television-	Yes	3	Clothes washing machine-Refrigerator or refrigerator-Blender-Electric or gas stove-TV-Sound or radio-Bicycle-Landline-	Recreational or sports use	No	Tv room	My rest and recreation	1	0	0	0	0	3	0	0	0	2	0	1	0	10	0	0	0	3
291	Cali	SAN JUDAS TADEO I	21	Between 18 y 24	Mixed race	1	1	1	Primary incomplete	second of primary	Other		Unemployed and looking for work	Does not apply	400000	Free union	You have no partner	Does not apply	Does not apply	1	You, your children and other relatives	1	Family	Electricity-Natural gas connected to public network-Aqueduct-Sewer-Garbage collection-Internet-Cable television-	Yes	3	Clothes washing machine-Blender-Fridge or refrigerator-Iron-Electric or gas stove-Electric oven, gas or microwave oven-TV-Sound or radio equipment-Automobile for private use-	Does not apply	No	Tv room	I perform several activities	3	1	0	0	0	2	0	8	0	6	0	0	0	6	0	0	0	0
292	Cali	SAN JUDAS TADEO I	64	Between 55 y 64	Other	1	1	1	Technical or technological	Not applicable	Does not apply		Domestic work	Does not apply	1500000	Separated / Divorced	You have a partner with whom you cohabit	12	0	1	You and your parents (mother and father)	2	Rented	Electric power-Natural gas connected to public network-Aqueduct-Sewer-Garbage collection-Internet-	Yes	3	Clothes washing machine-Refrigerator or refrigerator-Blender-Iron-Electric or gas stove-TV-Bicycle-Landline-	Recreational or sports use	No	Tv room	My rest and recreation	1	1	0	0	0	12	0	3	0	0	0	1	0	8	0	0	0	2
293	Cali	SAAVEDRA GALINDO	70	Older than 64	Mixed race	1	1	1	High School Diploma	Not applicable	Does not apply		Saleswoman by magazine	Less than 1 SMLV	0	Widow	You have no partner	Does not apply	Does not apply	0	You, your partner, your son (s) or daughter (s) and other relatives	1	Rented	Electricity-Natural gas connected to public network-Aqueduct-Sewer-Garbage collection-Internet-Cable television-	Yes	3	Clothes washing machine-Refrigerator or refrigerator-Blender-Electric or gas stove-Electric oven, gas or microwave-TV-Moto (work someone different from someone in your home) -Phone fixed-	Does not apply	No	Tv room	A productive activity	4	0	0	0	0	6	0	8	0	0	0	1	0	7	0	0	0	1
294	Cali	SAAVEDRA GALINDO	50	Between 45 y 54	Mixed race	1	1	1	Technical or technological	Not applicable	Does not apply		Unemployed and looking for work	Does not apply	0	Married	You have no partner	Does not apply	Does not apply	0	You, your partner, your son (s) or daughter (s) and other relatives	1	Owncanceled	Electricity-Natural gas connected to public network-Aqueduct-Sewer-Garbage collection-Internet-Cable television-	Yes	3	Clothes washing machine-Refrigerator or refrigerator-Blender-Iron-Electric or gas stove-TV-Sound or radio-Motorbike (work from someone other than someone in your home) -Bicycle-Landline-	Recreational or sports use	No	Tv room	My rest and recreation	1	0	0	0	0	6	0	6	0	0	0	1	0	6	0	4	0	1
295	Cali	VISTA HERMOSA	81	Older than 64	Mixed race	1	1	1	Technical or technologicalIC	Second semester	You are currently studying		Unemployed and not looking for work	Does not apply	1500000	Single	You have a partner with whom you do not cohabit and do not share family expenses	Does not apply	Does not apply	0	Other, which one?	2	Rented	Electric power-Natural gas connected to public network-Aqueduct-Sewer-Garbage collection-Cable television-	Yes	3	Clothes washing machine-Refrigerator or refrigerator-Blender-Iron-Electric or gas stove-TV-Landline-	Does not apply	No	Own room or shared with the couple / children	My responsibilities with caring for other people	4	0	0	0	0	0	0	0	0	0	0	0	0	8	0	3	0	3
296	Cali	VISTA HERMOSA	55	Between 55 y 64	Other	1	1	1	Technical or technological	Not applicable	Does not apply		An employee with formal employment	Less than 1 SMLV	700000	Separated / Divorced	You have no partner	Does not apply	Does not apply	3	You and your son (s) or daughter (s)	2	Family	Electricity-Natural gas connected to public network-Aqueduct-Sewer-Garbage collection-Internet-Cable television-	Yes	3	Clothes washing machine-Refrigerator or refrigerator-Blender-Electric or gas stove-TV-Sound system or radio-Moto (someone who works different from someone in your home) -Bicycle-	Recreational or sports use	Yes	The whole house does not have a specific space	My responsibilities with domestic work	1	8	0	0	0	3	0	2	0	0	0	0	45	7	0	0	0	0
297	Cali	VISTA HERMOSA	22	Between 18 y 24	Mixed race	1	1	1	Primary incomplete	second of primary	Dedication to caring work		An employee with informal employment	Between 1 and 2 SMLV	790000	Free union	You have no partner	Does not apply	Does not apply	0	You and other relatives other than children and partner	3	Family	Electric power-Natural gas connected to public network-Aqueduct-Sewer-Garbage collection-	Yes	2	Refrigerator or refrigerator-Blender-Electric or gas stove-TV-Sound or radio-Bicycle	As usual means of transportation	No	Own room or shared with the couple / children	My rest and recreation	3	8	0	4	0	0	0	0	0	0	0	0	0	10	0	2	0	0
298	Cali	VISTA HERMOSA	21	Between 18 y 24	Afro-Colombian, Afro-descendant (black, mulatto, root, palenquera)	1	1	1	High School incomplete	Seventh of high school	Dedication to caring work		Unemployed and looking for work	Does not apply	800000	Free union	You have a partner with whom you cohabit	33	0	3	You, your partner and your (s) son (s) or daughter (s)	2	Owncanceled	Electric power-Natural gas connected to public network-Aqueduct-Sewer-Garbage collection-Cable television-	Yes	3	Clothes washing machine-Refrigerator or refrigerator-Blender-Iron-Electric or gas stove-TV-Sound or radio-Motorbike (work from someone other than someone in your home) -Bicycle-Landline-	As usual means of transportation	No	The whole house does not have a specific space	My responsibilities with domestic work	1	0	0	0	0	8	8	0	0	0	0	0	0	8	0	4	0	0
299	Cali	PUERTO MALLARINO	69	Older than 64	White	1	1	1	Primary incomplete	Third of primary	Dedication to caring work		Unemployed and not looking for work	Does not apply	150000	Widow	You have no partner	Does not apply	Does not apply	2	You, your children and other relatives	1	Family	Electric power-Natural gas connected to public network-Aqueduct-Sewer-Garbage collection-Cable television-	Yes	3	Fridge or refrigerator-Blender-Iron-Electric or gas stove-TV-Sound or radio equipment-	Does not apply	No	Own room or shared with the couple / children	My rest and recreation	1	0	0	1	0	0	0	0	0	0	0	0	30	8	0	1	0	9
300	Cali	PUERTO MALLARINO	67	Older than 64	White	1	1	1	Primary incomplete	Third of primary	Economic difficulties		Unemployed and not looking for work	Does not apply	600000	Married	You have no partner	Does not apply	Does not apply	0	Only you	1	Rented	Electric Power-Aqueduct-Sewer-Garbage Collection-	Yes	2	Electric or gas stove-Sound or radio equipment-	Does not apply	No	Own room or shared with the couple / children	My rest and recreation	4	12	0	0	0	0	30	0	0	0	0	0	0	5	0	4	0	0
301	Cali	SIETE DE AGOSTO	86	Older than 64	Mixed race	1	1	1	Technical or technologicalIC	Third semester	Economic difficulties		Unemployed and not looking for work	Does not apply	2000000	Widow	You have a partner with whom you cohabit	2	0	0	You and your son (s) or daughter (s)	1	Family	Electric power-Sewer-Aqueduct-Natural gas connected to public network-Garbage collection-Cable television-	Yes	3	Refrigerator or refrigerator-Blender-Electric or gas stove-Electric oven, gas or microwave-TV-Sound or radio	Does not apply	No	Own room or shared with the couple / children	My rest and recreation	4	0	0	0	0	0	0	0	0	0	0	4	0	8	0	2	0	7
302	Cali	PUERTO MALLARINO	71	Older than 64	Afro-Colombian, Afro-descendant (black, mulatto, root, palenquera)	1	1	1	High School incomplete	Ninth high school	Dedication to caring work		Domestic work	Does not apply	800000	Widow	You have a partner with whom you cohabit	3	0	5	You, your children and other relatives	1	Rented	Electric power-Natural gas connected to public network-Aqueduct-Sewer-Garbage collection-Cable television-	Yes	3	Fridge or refrigerator-Blender-Electric or gas stove-TV-	Does not apply	No	Own room or shared with the couple / children	My rest and recreation	1	3	0	0	0	4	0	0	0	0	0	2	0	8	0	4	0	1
303	Cali	SECTOR PATIO BONITO	75	Older than 64	White	1	1	1	Primary	Not applicable	Does not apply		An employee with informal employment	Less than 1 SMLV	300000	Single	You have no partner	Does not apply	Does not apply	0	Only you	3	Family	Electric power-Natural gas connected to public network-Sewer-Aqueduct-Garbage collection-Cable television-	Yes	3	Clothes washing machine-Refrigerator or refrigerator-Blender-Electric or gas stove-TV-Sound or radio equipment-	Does not apply	No	Own room or shared with the couple / children	For sickness	1	0	0	0	0	2	0	0	0	0	0	0	30	7	0	0	0	0
304	Cali	SECTOR PATIO BONITO	51	Between 45 y 54	Mixed race	1	1	1	High School Diploma	Not applicable	Does not apply		An employee with formal employment	Less than 1 SMLV	150000	Single	You have no partner	Does not apply	Does not apply	0	You and your son (s) or daughter (s)	3	Rented	Electricity-Natural gas connected to public network-Aqueduct-Sewer-Garbage collection-Internet-Cable television-	Yes	3	Refrigerator or refrigerator-Electric or gas stove-Television-Moto (work by someone other than someone in your home) -Bicycle-Landline-	As usual means of transportation	No	Own room or shared with the couple / children	My rest and recreation	4	8	0	0	0	7	30	0	0	0	0	0	30	6	0	3	0	2
305	Cali	SECTOR PATIO BONITO	52	Between 45 y 54	Afro-Colombian, Afro-descendant (black, mulatto, root, palenquera)	1	1	1	Primary incomplete	First Primary	Economic difficulties		Employee and looking for work	Less than 1 SMLV	200000	Free union	You have no partner	Does not apply	Does not apply	1	You and your son (s) or daughter (s)	3	Family	Electricity-Natural gas connected to public network-Aqueduct-Sewer-Garbage collection-Internet-Cable television-	Yes	3	Clothes washing machine-Refrigerator or refrigerator-Blender-Iron-Electric or gas stove-TV-Sound or radio-Motorbike (someone who works different from someone in your home) -Bicycle-	As usual means of transportation	No	Own room or shared with the couple / children	Share time with the family	2	8	0	0	0	3	0	0	0	0	0	0	0	8	0	2	0	0
306	Cali	SAAVEDRA GALINDO	72	Older than 64	Mixed race	1	1	1	High School incomplete	Sixth High schooll	Dedication to caring work		Unemployed and looking for work	Does not apply	1000000	Widow	You have no partner	Does not apply	Does not apply	0	Only you	1	Family	Electric Power-Aqueduct-Sewer-Garbage Collection-	Yes	3	Fridge or refrigerator-Blender-Electric or gas stove-TV-	Does not apply	No	Garden, patio or terrace	Share time with the family	1	0	0	0	0	2	0	0	0	0	30	0	0	7	0	0	0	0
307	Cali	SAAVEDRA GALINDO	37	Between 35 y 44	White	1	1	1	High School Diploma	Not applicable	Does not apply		Unemployed and looking for work	Does not apply	400000	Single	You have no partner	Does not apply	Does not apply	1	You and your son (s) or daughter (s)	1	Rented	Electric power-Aqueduct-Sewer-Garbage collection-Cable television-	Yes	3	Fridge or refrigerator-Blender-Electric or gas stove-TV-	Does not apply	No	Tv room	A productive activity	4	0	0	0	0	3	0	0	0	0	0	1	0	8	0	5	0	3
308	Cali	FONAVIEMCALI	44	Between 35 y 44	Afro-Colombian, Afro-descendant (black, mulatto, root, palenquera)	1	1	1	Technical or technological	Not applicable	Does not apply		Freelance or self-employed	Less than 1 SMLV	500000	Free union	You have no partner	Does not apply	Does not apply	2	You, your partner, your son (s) or daughter (s) and other relatives	1	Owncanceled	Electric power-Natural gas connected to public network-Aqueduct-Sewer-Garbage collection-Cable television-	Yes	3	Clothes washing machine-Refrigerator or refrigerator-Blender-Electric or gas stove-TV-Sound or radio-Motorbike (work from someone other than someone in your home) -Bicycle-Landline-	Recreational or sports use	No	The whole house does not have a specific space	My responsibilities with domestic work	4	0	0	5	0	9	0	6	0	0	0	0	0	7	0	0	0	4
309	Cali	FONAVIEMCALI	85	Older than 64	Mixed race	1	1	1	Primary incomplete	Third of primary	Economic difficulties		An employee with informal employment	Less than 1 SMLV	600000	Single	You have a partner with whom you do not cohabit	28	0	1	You, your partner, your son (s) or daughter (s) and other relatives	1	Rented	Electricity-Natural gas connected to public network-Aqueduct-Sewer-Garbage collection-Internet-Cable television-	Yes	3	Clothes washing machine-Refrigerator or refrigerator-Blender-Iron-TV-Sound system or radio-Landline-	Does not apply	No	Tv room	My rest and recreation	1	8	0	0	0	6	0	0	0	0	0	0	0	8	0	0	0	0
310	Cali	VISTA HERMOSA	73	Older than 64	White	1	1	1	Primary	Not applicable	Does not apply		Unemployed and not looking for work	Does not apply	150000	Single	You have no partner	Does not apply	Does not apply	0	You and other relatives other than children and partner	1	Rented	Electricity-Natural gas connected to public network-Aqueduct-Sewer-Garbage collection-Internet-Cable television-	Yes	3	Clothes washing machine-Refrigerator or refrigerator-Blender-Iron-Electric or gas stove-TV-Sound or radio-Fixed telephone-	Does not apply	No	Own room or shared with the couple / children	My rest and recreation	1	0	0	0	0	4	0	3	0	0	0	1	0	7	0	8	0	1
311	Cali	VISTA HERMOSA	61	Between 55 y 64	White	1	1	66	Primary incomplete	Third of primary	Economic difficulties		Domestic work	Does not apply	500000	Single	You have a partner with whom you do not cohabit	2	0	2	You, your partner, your son (s) or daughter (s) and other relatives	1	Rented	Electricity-Natural gas connected to public network-Aqueduct-Sewer-Garbage collection-Internet-Cable television-	Yes	3	Refrigerator or refrigerator-Blender-Iron-Electric or gas stove-Electric oven, gas or microwave oven-TV-Sound or radio-Fixed telephone	Does not apply	No	Tv room	My rest and recreation	4	0	0	0	0	5	0	9	0	0	0	0	30	7	0	2	0	0
312	Cali	VISTA HERMOSA	59	Between 55 y 64	Mixed race	1	1	1	Primary incomplete	second of primary	Displacement		Domestic work	Does not apply	400000	Single	You have a partner with whom you cohabit	15	0	1	You, your children and other relatives	1	Rented	Electricity-Natural gas connected to public network-Aqueduct-Sewer-Garbage collection-Internet-Cable television-	Yes	2	Clothes washing machine-Refrigerator or refrigerator-Blender-Iron-Electric or gas stove-TV-Landline-	Does not apply	No	Tv room	My rest and recreation	4	0	0	0	0	4	0	12	0	0	0	2	0	8	0	0	0	0
313	Cali	VISTA HERMOSA	83	Older than 64	Afro-Colombian, Afro-descendant (black, mulatto, root, palenquera)	1	1	1	High School Diploma	Not applicable	Does not apply		Freelance or self-employed	Less than 1 SMLV	0	Separated / Divorced	You have no partner	Does not apply	Does not apply	0	You and your son (s) or daughter (s)	1	Family	Electric power-Natural gas connected to public network-Aqueduct-Sewer-Garbage collection-	Yes	3	Fridge or refrigerator-Blender-Electric or gas stove-TV-	Does not apply	No	Own room or shared with the couple / children	My rest and recreation	4	0	0	10	0	7	0	0	0	0	0	0	0	7	0	0	0	1
314	Cali	VISTA HERMOSA	55	Between 55 y 64	Afro-Colombian, Afro-descendant (black, mulatto, root, palenquera)	1	1	1	High School Diploma	Not applicable	Does not apply		Freelance or self-employed	Less than 1 SMLV	0	Free union	You have no partner	Does not apply	Does not apply	1	You, your partner and your (s) son (s) or daughter (s)	1	Family	Electric power-Natural gas connected to public network-Aqueduct-Sewer-Garbage collection-Internet-	Yes	3	Fridge or refrigerator-Blender-Iron-Electric or gas stove-TV-Landline-	Does not apply	No	Tv room	My responsibilities with domestic work	1	0	0	8	0	7	3	0	0	0	0	0	0	5	0	0	0	1
315	Cali	VISTA HERMOSA	57	Between 55 y 64	Afro-Colombian, Afro-descendant (black, mulatto, root, palenquera)	1	1	1	Primary	Not applicable	Does not apply		Unemployed and looking for work	Does not apply	450000	Free union	You have a partner with whom you cohabit	42	0	0	You with your partner	3	Family	Electric power-Aqueduct-Garbage collection-Sewer-Cable television-	Yes	3	Clothes washing machine-Refrigerator or refrigerator-Blender-Electric or gas stove-TV-Sound or radio-Bicycle	As usual means of transportation	No	Tv room	My responsibilities with domestic work	1	0	0	0	0	4	0	2	0	0	0	0	0	8	0	5	0	4
316	Cali	VISTA HERMOSA	66	Older than 64	None	1	1	1	High School Diploma	Not applicable	Does not apply		Freelance or self-employed	Between 1 and 2 SMLV	0	Free union	You have no partner	Does not apply	Does not apply	2	You, your partner, your son (s) or daughter (s) and other relatives	1	Family	Electricity-Natural gas connected to public network-Aqueduct-Sewer-Garbage collection-Internet-Cable television-	Yes	3	Clothes washing machine-Refrigerator or refrigerator-Blender-Electric or gas stove-TV-Sound or radio-Bicycle-Landline-	Recreational or sports use	No	Own room or shared with the couple / children	My responsibilities with caring for other people	1	4	0	8	0	3	0	0	0	0	0	5	0	1	0	3	0	1
317	Cali	EL VERGEL	85	Older than 64	Afro-Colombian, Afro-descendant (black, mulatto, root, palenquera)	1	1	1	Primary incomplete	second of primary	Couple or family pressure		Freelance or self-employed	Between 1 and 2 SMLV	140000	Free union	You have no partner	Does not apply	Does not apply	3	You, your partner, your son (s) or daughter (s) and other relatives	1	Owncanceled	Electric power-Natural gas connected to public network-Sewer-Aqueduct-Garbage collection-Cable television-	Yes	3	Blender-Electric or gas stove-TV-	Does not apply	No	Place for laundry	My responsibilities with domestic work	1	4	0	6	0	4	0	2	0	4	0	1	0	8	0	1	0	1
318	Cali	EL VERGEL	32	Between 25 y 34	Indigenous	1	1	1	High School Diploma	Not applicable	Does not apply		Freelance or self-employed	Less than 1 SMLV	200000	Free union	You have a partner with whom you do not cohabit	10	0	1	You, your partner and your (s) son (s) or daughter (s)	4	Owncanceled	Electricity-Natural gas connected to public network-Aqueduct-Sewer-Garbage collection-Internet-Cable television-	Yes	3	Clothes washing machine-Refrigerator or refrigerator-Blender-Iron-Electric or gas stove-Electric oven, gas or microwave oven-TV-Automobile for private use-	Does not apply	No	Tv room	A productive activity	1	5	0	6	0	2	0	4	0	3	0	0	0	6	0	1	0	2
319	Cali	BENJAMIN HERRERA	52	Between 45 y 54	Mixed race	1	1	1	High School incomplete	Tenthschool	Economic difficulties		Unemployed and looking for work	Does not apply	800000	Separated / Divorced	You have a partner with whom you cohabit	20	99	0	Only you	3	Rented	Electricity-Natural gas connected to public network-Aqueduct-Sewer-Garbage collection-Internet-Cable television-	Yes	3	Fridge or refrigerator-Blender-Electric or gas stove-Electric oven, gas or microwave oven-TV-	Does not apply	No	Own room or shared with the couple / children	My rest and recreation	1	0	0	0	0	8	0	0	0	0	0	0	0	8	0	0	0	0
320	Cali	EL VERGEL	65	Older than 64	White	1	1	1	High School Diploma	Not applicable	Does not apply		Domestic work	Does not apply	700000	Widow	You have a partner with whom you cohabit	10	0	0	You and your son (s) or daughter (s)	3	Family	Electric power-Natural gas connected to public network-Aqueduct-Sewer-Garbage collection-Cable television-	Yes	3	Clothes washing machine-Refrigerator or refrigerator-Iron-Electric or gas stove-TV-Sound or radio equipment-	Does not apply	No	Tv room	A productive activity	4	0	0	0	0	3	0	0	0	0	0	0	30	8	0	4	0	1
321	Cali	EL VERGEL	37	Between 35 y 44	Mixed race	1	1	1	Technical or technological	Not applicable	Does not apply		Freelance or self-employed	Less than 1 SMLV	500000	Married	You have a partner with whom you cohabit	4	0	2	You, your partner and your (s) son (s) or daughter (s)	3	Family	Electricity-Natural gas connected to public network-Aqueduct-Sewer-Garbage collection-Internet-Cable television-	Yes	3	Clothes washing machine-Refrigerator or refrigerator-Blender-Iron-Electric or gas stove-Electric oven, gas or microwave oven-Dishwashing machine-TV-Sound system or radio-Bicycle-Motorbike (work someone other than someone from your home) -	Recreational or sports use	No	Own room or shared with the couple / children	My rest and recreation	4	0	0	4	0	6	0	8	0	0	0	0	0	8	0	13	1	3
322	Cali	VIPASA	58	Between 55 y 64	White	1	1	1	undergraduate degree	Not applicable	Does not apply		Freelance or self-employed	Less than 1 SMLV	1200000	Free union	You have a partner with whom you cohabit	3	0	1	You with your partner	1	Rented	Electric power-Natural gas connected to public network-Aqueduct-Sewer-Garbage collection-	Yes	3	Clothes washing machine-Refrigerator or refrigerator-Blender-Electric or gas stove-TV-Sound or radio equipment-	Does not apply	No	Tv room	My rest and recreation	4	6	0	7	0	0	0	0	0	0	0	0	0	3	0	3	0	1
323	Cali	SAN JUDAS TADEO I	53	Between 45 y 54	White	1	1	66	Primary	Not applicable	Does not apply		Domestic work	Does not apply	300000	Free union	You have no partner	Does not apply	Does not apply	1	You, your partner and your (s) son (s) or daughter (s)	1	Family	Electric power-Aqueduct-Sewer-Garbage collection-Internet-Cable television-	Yes	3	Clothes washing machine-Refrigerator or refrigerator-Blender-Iron-Electric or gas stove-TV-Bicycle-Landline-Private car-	Recreational or sports use	No	Tv room	My rest and recreation	3	5	0	0	0	4	0	0	0	0	0	1	0	7	0	5	0	1
324	Cali	SAN JUDAS TADEO I	21	Between 18 y 24	White	1	1	1	Primary incomplete	second of primary	Economic difficulties		Unemployed and looking for work	Does not apply	400000	Free union	You have no partner	Does not apply	Does not apply	0	You with your partner	1	Owncanceled	Electric power-Natural gas connected to public network-Aqueduct-Garbage collection-Sewer-Internet-	Yes	3	Clothes washing machine-Refrigerator or refrigerator-Blender-Electric or gas stove-TV-Sound or radio-Fixed telephone-	Does not apply	No	Garden, patio or terrace	My rest and recreation	1	2	0	5	0	0	0	0	0	2	0	1	0	5	0	5	0	2
325	Cali	SAN JUDAS TADEO I	77	Older than 64	Mixed race	1	1	1	Technical or technological	Not applicable	Does not apply		Domestic work	Does not apply	0	Widow	You have a partner with whom you cohabit	13	0	1	You and your parents (mother and father)	2	Rented	Electric power-Natural gas connected to public network-Aqueduct-Sewer-Garbage collection-	Yes	3	Clothes washing machine-Refrigerator or refrigerator-Blender-Electric or gas stove-TV-	Does not apply	No	Kitchen	My responsibilities with domestic work	1	0	0	0	0	4	0	20	0	0	0	0	0	5	0	1	0	1
326	Cali	VISTA HERMOSA	77	Older than 64	Mixed race	1	1	1	Primary incomplete	Fourth grade	Economic difficulties		Pensioned	Does not apply	0	Married	You have a partner with whom you cohabit	58	0	3	You, your partner, your son (s) or daughter (s) and other relatives	2	Rented	Electric power-Natural gas connected to the public network-Aqueduct-Garbage collection-Sewer-Internet-Cable television-	Yes	3	Refrigerator or refrigerator-Electric or gas stove-TV-Landline-	Does not apply	No	Tv room	My rest and recreation	4	0	0	0	0	12	0	0	0	0	0	0	0	8	0	0	0	0
327	Cali	VISTA HERMOSA	55	Between 55 y 64	Mixed race	1	1	1	Technical or technological	Not applicable	Does not apply		Freelance or self-employed	Less than 1 SMLV	0	Free union	You have a partner with whom you cohabit	19	0	2	You, your partner and your (s) son (s) or daughter (s)	3	Owncanceled	Electric power-Aqueduct-Natural gas connected to the public network-Sewer-Garbage collection-Internet-Cable television-	Yes	3	Clothes washing machine-Refrigerator or refrigerator-Blender-Iron-Electric or gas stove-Electric oven, gas or microwave oven-TV-Sound or radio equipment-Motorcycle for private use-	Does not apply	No	Kitchen	My responsibilities with domestic work	4	0	0	5	0	0	0	0	0	0	0	2	30	6	0	3	0	1
328	Cali	VISTA HERMOSA	75	Older than 64	White	1	1	1	High School Diploma	Not applicable	Does not apply		Domestic work	Does not apply	0	Married	You have a partner with whom you do not cohabit	4	0	0	You, your partner, your son (s) or daughter (s) and other relatives	3	Rented	Electricity-Natural gas connected to public network-Aqueduct-Sewer-Garbage collection-Internet-Cable television-	Yes	2	Clothes washing machine-Refrigerator or refrigerator-Blender-Electric or gas stove-TV-Sound or radio-Fixed telephone-	Does not apply	No	Tv room	My rest and recreation	4	0	0	0	0	66	66	0	0	0	0	0	0	8	0	4	0	3
329	Cali	,RIVERA 1	27	Between 25 y 34	Afro-Colombian, Afro-descendant (black, mulatto, root, palenquera)	1	1	1	None	None	Other		Freelance or self-employed	Less than 1 SMLV	790000	Separated / Divorced	You have no partner	Does not apply	Does not apply	1	You and your son (s) or daughter (s)	3	Rented	Electric power-Aqueduct-Natural gas connected to public network-Sewer-Internet-Garbage collection-	Yes	3	Clothes washing machine-Refrigerator or refrigerator-Blender-Iron-Electric or gas stove-TV-	Does not apply	No	Tv room	My rest and recreation	3	4	0	2	0	3	0	12	0	1	30	0	0	9	0	0	0	0
330	Cali	JORGE ELIECER GAITÁN	75	Older than 64	Mixed race	1	1	1	Primary incomplete	Do not know / No answer	Economic difficulties		Domestic work	Does not apply	600000	Separated / Divorced	You have a partner with whom you cohabit	40	2	0	You and other relatives other than children and partner	2	Family	Electric power-Natural gas connected to public network-Aqueduct-Sewer-Garbage collection-Cable television-	Yes	3	Clothes washing machine-Refrigerator or refrigerator-Blender-Iron-Electric or gas stove-TV-Sound or radio-Bicycle-Landline-	As usual means of transportation	Yes	The whole house does not have a specific space	My responsibilities with domestic work	1	0	0	0	0	1	0	0	0	0	0	0	0	3	15	0	0	0
331	Cali	FONAVIEMCAL	36	Between 35 y 44	Mixed race	1	1	1	Technical or technological	Not applicable	Does not apply		Unemployed and looking for work	Does not apply	0	Free union	You have a partner with whom you cohabit	24	0	2	You, your partner and your (s) son (s) or daughter (s)	1	Owncanceled	Internet-Cable television-Sewerage-Natural gas connected to public network-Electric power-Aqueduct-Garbage collection-	Yes	3	Clothes washing machine-Refrigerator or refrigerator-Blender-Iron-Electric or gas stove-TV-Sound or radio-Bicycle-Landline-	Recreational or sports use	No	Garden, patio or terrace	A productive activity	3	0	0	0	0	6	0	0	0	0	0	0	0	9	0	5	0	0
332	Cali	FONAVIEMCAL	40	Between 35 y 44	Afro-Colombian, Afro-descendant (black, mulatto, root, palenquera)	1	1	1	Primary incomplete	Third of primary	Other		Freelance or self-employed	Less than 1 SMLV	500000	Married	You have a partner with whom you cohabit	55	1	2	You, your partner and your (s) son (s) or daughter (s)	1	Owncanceled	Cable television-Internet-Garbage collection-Aqueduct-Electric power-Natural gas connected to public network-Sewer	Yes	3	Clothes washing machine-Refrigerator or refrigerator-Blender-Iron-Electric or gas stove-Sound or radio-TV-Landline-Moto (work by someone other than someone in your home) -	Does not apply	No	Dining room	My rest and recreation	1	0	0	6	0	5	0	0	0	0	0	0	0	5	0	0	0	0
333	Cali	FONAVIEMCALI	44	Between 35 y 44	Mixed race	1	1	1	Technical or technological	Not applicable	Does not apply		Freelance or self-employed	Less than 1 SMLV	600000	Free union	You have no partner	Does not apply	Does not apply	2	You, your partner and your (s) son (s) or daughter (s)	2	Rented	Electricity-Natural gas connected to public network-Aqueduct-Sewer-Garbage collection-Internet-Cable television-	Yes	3	Clothes washing machine-Refrigerator or refrigerator-Blender-Iron-Electric or gas stove-TV-	Does not apply	No	Tv room	Share time with the family	3	0	0	10	0	1	0	0	0	0	0	0	0	8	0	4	0	2
334	Cali	SAN JUDAS TADEO I	77	Older than 64	Mixed race	1	1	1	Primary incomplete	First Primary	Dedication to caring work		You have never worked	Does not apply	0	Free union	You have no partner	Does not apply	Does not apply	1	You, your partner, your son (s) or daughter (s) and other relatives	1	Owncanceled	Electric power-Natural gas connected to public network-Aqueduct-Sewer-Garbage collection-	Yes	3	Clothes washing machine-Refrigerator or refrigerator-Blender-Electric or gas stove-Television-Moto (work by someone other than someone in your home) -Phone-Fixed-Bicycle-	As usual means of transportation	No	Tv room	Share time with the family	1	5	0	0	0	0	0	4	0	5	0	0	0	8	0	1	0	1
335	Cali	EL VERGEL	35	Between 35 y 44	Mixed race	1	1	1	High School Diploma	Not applicable	Does not apply		Domestic work	Does not apply	1000000	Free union	You have a partner with whom you cohabit	21	0	0	You, your partner and your (s) son (s) or daughter (s)	3	Rented	Electricity-Natural gas connected to public network-Aqueduct-Sewer-Garbage collection-Internet-Cable television-	Yes	3	Clothes washing machine-Refrigerator or refrigerator-Blender-Iron-Electric or gas stove-TV-Sound or radio-Motorbike (someone who works different from someone in your home) -Bicycle-Landline-Private car-	As usual means of transportation	No	Kitchen	My responsibilities with domestic work	1	0	0	4	0	5	0	0	0	0	0	2	0	7	30	8	0	2
336	Cali	EL VERGEL	44	Between 35 y 44	Afro-Colombian, Afro-descendant (black, mulatto, root, palenquera)	1	1	1	High School Diploma	Not applicable	Does not apply		Domestic work	Does not apply	800000	Free union	You have a partner with whom you cohabit	20	0	0	You, your partner and your (s) son (s) or daughter (s)	3	Family	Electric power-Natural gas connected to the public network-Sewer-Aqueduct-Garbage collection-Internet-Cable television-	Yes	3	Fridge or refrigerator-Blender-Iron-TV-Sound or radio	Does not apply	No	Tv room	A productive activity	1	0	0	0	0	2	0	3	0	0	0	0	0	9	0	2	0	1
337	Cali	LOS COMUNEROS II	43	Between 35 y 44	Afro-Colombian, Afro-descendant (black, mulatto, root, palenquera)	1	1	1	Technical or technological	Not applicable	Does not apply		Employee and looking for work	Less than 1 SMLV	250000	Single	You have a partner with whom you cohabit	5	0	2	You and other relatives other than children and partner	2	Rented	Electricity-Natural gas connected to public network-Aqueduct-Sewer-Garbage collection-Internet-Cable television-	Yes	2	Clothes washing machine-Refrigerator or refrigerator-Blender-Iron-Electric or gas stove-TV-Sound or radio-Fixed telephone-	Does not apply	No	Tv room	A productive activity	4	0	0	10	0	5	0	0	0	0	0	0	0	10	0	0	0	3
338	Cali	PABLADO II	44	Between 35 y 44	Afro-Colombian, Afro-descendant (black, mulatto, root, palenquera)	1	1	66	High School incomplete	Ninth high school	Economic difficulties		Unemployed and looking for work	Does not apply	600000	Free union	You have a partner with whom you cohabit	4	0	2	You, your partner and your (s) son (s) or daughter (s)	2	Family	Electricity-Natural gas connected to public network-Aqueduct-Sewer-Garbage collection-Internet-Cable television-	Yes	2	Clothes washing machine-Refrigerator or refrigerator-Blender-Iron-Electric or gas stove-TV-Sound or radio-Fixed telephone-	Does not apply	No	Own room or shared with the couple / children	Share time with the family	4	10	0	0	0	2	0	0	0	0	0	3	0	7	0	0	0	1
339	Cali	LA FLORESTA	55	Between 55 y 64	Mixed race	1	1	1	High School Diploma	Not applicable	Does not apply		Employee and looking for work	Less than 1 SMLV	0	Single	You have a partner with whom you cohabit	10	8	2	You, your children and other relatives	1	Own with Mortgage	Electric power-Natural gas connected to public network-Aqueduct-Sewer-Garbage collection-	Yes	3	Clothes washing machine-Refrigerator or refrigerator-Blender-Electric or gas stove-TV-Sound or radio-Motorbike (work from someone other than someone in your home) -Bicycle-Landline-	Recreational or sports use	No	Dining room	A productive activity	1	3	0	10	0	4	0	0	0	0	0	0	0	7	0	0	0	0
340	Cali	LA FLORESTA	53	Between 45 y 54	Afro-Colombian, Afro-descendant (black, mulatto, root, palenquera)	1	1	1	High School incomplete	Sixth High schooll	Dedication to caring work		Freelance or self-employed	Between 1 and 2 SMLV	0	Widow	You have a partner with whom you cohabit	14	0	0	Only you	1	Rented	Electric power-Aqueduct-Sewer-Garbage collection-Cable television-	Yes	3	Refrigerator or refrigerator-Blender-Electric or gas stove-Electric oven, gas or microwave-TV-Sound or radio	Does not apply	No	Tv room	My rest and recreation	1	0	0	8	0	4	0	0	0	0	0	1	0	7	0	0	0	3
341	Cali	LOS COMUNEROS II	21	Between 18 y 24	None	1	1	1	High School incomplete	Tenthschool	Economic difficulties		Unemployed and looking for work	Does not apply	0	Married	You have no partner	Does not apply	Does not apply	1	You with your partner	1	Rented	Electric power-Natural gas connected to public network-Aqueduct-Sewer-Garbage collection-Cable television-	Yes	3	Clothes washing machine-Refrigerator or refrigerator-Blender-Iron-Electric or gas stove-Electric oven, gas or microwave oven-TV-Moto (work by someone other than someone in your home) -Bicycle-	As usual means of transportation	No	Own room or shared with the couple / children	My rest and recreation	4	0	0	0	0	2	0	0	0	0	0	0	0	7	0	4	0	2
342	Cali	LOS COMUNEROS II	42	Between 35 y 44	Mixed race	1	1	1	Technical or technological	Not applicable	Does not apply		Unemployed and looking for work	Does not apply	0	Free union	You have a partner with whom you cohabit	20	0	1	You with your partner	0	Family	Electric power-Aqueduct-Sewer-Garbage collection-Cable television-	Yes	3	Fridge or refrigerator-Blender-Iron-Electric or gas stove-Television-Bicycle-	As usual means of transportation	No	Own room or shared with the couple / children	A productive activity	3	0	0	0	0	2	0	4	0	4	0	0	0	6	0	3	0	3
343	Cali	LOS COMUNEROS II	68	Older than 64	White	1	1	1	Primary incomplete	Fourth grade	Economic difficulties		Domestic work	Does not apply	200000	Separated / Divorced	You have no partner	Does not apply	Does not apply	0	You and your son (s) or daughter (s)	3	Rented	Electric power-Natural gas connected to public network-Aqueduct-Sewer-Garbage collection-	Yes	3	Clothes washing machine-Blender-Electric or gas stove-Sound or radio equipment-	Does not apply	No	Own room or shared with the couple / children	My rest and recreation	3	0	0	0	0	12	30	12	0	0	0	0	30	7	0	0	0	0
344	Cali	ALTOS DE MENGA	57	Between 55 y 64	Afro-Colombian, Afro-descendant (black, mulatto, root, palenquera)	1	1	1	High School incomplete	Seventh of high school	Economic difficulties		Freelance or self-employed	Less than 1 SMLV	0	Widow	You have no partner	Does not apply	Does not apply	0	You, your children and other relatives	3	Owncanceled	Electricity-Natural gas connected to public network-Aqueduct-Sewer-Garbage collection-Internet-Cable television-	Yes	3	Clothes washing machine-Refrigerator or refrigerator-Blender-Iron-Electric or gas stove-TV-Landline-	Does not apply	No	Work or business space inside the house	A productive activity	4	0	0	3	0	2	0	12	0	0	0	0	0	7	0	3	0	0
345	Cali	ALTOS DE MENGA	74	Older than 64	Afro-Colombian, Afro-descendant (black, mulatto, root, palenquera)	1	1	1	High School Diploma	Not applicable	Does not apply		Domestic work	Does not apply	0	Married	You have a partner with whom you cohabit	1	0	0	You, your children and other relatives	2	Rented	Electric power-Natural gas connected to public network-Aqueduct-Sewer-Garbage collection-Cable television-	Yes	3	Blender-Fridge or refrigerator-Iron-Electric or gas stove-TV-	Does not apply	No	Own room or shared with the couple / children	My rest and recreation	1	0	0	0	0	3	0	0	0	0	0	0	0	6	0	3	0	0
346	Cali	ALTOS DE MENGA	53	Between 45 y 54	Afro-Colombian, Afro-descendant (black, mulatto, root, palenquera)	1	1	1	High School incomplete	UnTenthschool	You are currently studying		Freelance or self-employed	Between 1 and 2 SMLV	790000	Free union	You have a partner with whom you cohabit	6	0	0	You with your partner	3	Sublet	Electricity-Natural gas connected to the public network-Aqueduct-Sewer-Internet-Garbage collection-Cable television-	Yes	3	Clothes washing machine-Refrigerator or refrigerator-Blender-Iron-Electric or gas stove-TV-Sound or radio-Bicycle-Landline-	Recreational or sports use	No	Own room or shared with the couple / children	My responsibilities with caring for other people	1	0	0	3	0	2	0	0	0	0	0	1	30	7	0	0	0	2
347	Cali	CONAVIEMCALI	38	Between 35 y 44	White	1	1	1	Primary	Not applicable	Does not apply		Domestic work	Does not apply	0	Married	You have no partner	Does not apply	Does not apply	2	You, your partner and your (s) son (s) or daughter (s)	3	Rented	Electric power-Aqueduct-Natural gas connected to the public network-Sewer-Garbage collection-Internet-Cable television-	Yes	3	Clothes washing machine-Electric or gas stove-Refrigerator or refrigerator-TV-Landline-	Does not apply	No	Kitchen	My responsibilities with caring for other people	1	0	0	0	0	3	0	0	0	0	0	2	0	8	0	0	0	0
348	Cali	CONAVIEMCALI	46	Between 45 y 54	Mixed race	1	1	1	Primary incomplete	Fourth grade	Study difficulties		You are studying	Does not apply	300000	Single	You have no partner	Does not apply	Does not apply	0	You and other relatives other than children and partner	3	Rented	Electricity-Natural gas connected to public network-Aqueduct-Sewer-Garbage collection-Internet-Cable television-	Yes	3	Clothes washing machine-Refrigerator or refrigerator-Blender-Iron-Electric or gas stove-Electric oven, gas or microwave oven-TV-Sound system or radio-Moto (work someone different from someone in your home) -	Does not apply	No	Own room or shared with the couple / children	My rest and recreation	1	0	0	0	0	1	0	0	0	5	0	0	0	6	0	2	0	4
349	Cali	SOLARES DE COMFANDI I	38	Between 35 y 44	White	1	1	1	Primary incomplete	Third of primary	Economic difficulties		You are studying	Does not apply	0	Single	You have no partner	Does not apply	Does not apply	0	You and other relatives other than children and partner	2	Family	Electricity-Natural gas connected to public network-Aqueduct-Sewer-Garbage collection-Internet-Cable television-	Yes	3	Clothes washing machine-Refrigerator or refrigerator-Blender-Iron-Electric or gas stove-TV-Sound or radio-Motorbike (work by someone other than someone in your home) -Phone fixed-Bicycle-Motorcycle for private use-	Recreational or sports use	No	Dining room	My rest and recreation	1	0	0	0	0	3	0	0	0	4	0	0	0	4	0	5	0	2
350	Cali	LA SELVA	57	Between 55 y 64	Afro-Colombian, Afro-descendant (black, mulatto, root, palenquera)	1	1	1	Technical or technological	Not applicable	Does not apply		Unemployed and not looking for work	Does not apply	3000000	Single	You have a partner with whom you cohabit	3	0	5	You, your children and other relatives	1	Owncanceled	Electricity-Natural gas connected to public network-Aqueduct-Sewer-Garbage collection-Internet-Cable television-	Yes	3	Clothes washing machine-Refrigerator or refrigerator-Blender-Iron-Electric or gas stove-TV-Sound or radio-Motorcycle for private use-	Does not apply	No	Own room or shared with the couple / children	My rest and recreation	1	0	0	0	0	4	0	0	0	0	0	0	0	6	30	8	0	0
351	Cali	LA SELVA	29	Between 25 y 34	Mixed race	1	1	1	High School Diploma	Not applicable	Does not apply		Unemployed and looking for work	Does not apply	900000	Free union	You have a partner with whom you cohabit	22	0	2	You, your partner and your (s) son (s) or daughter (s)	1	Rented	Electric power-Natural gas connected to public network-Aqueduct-Sewer-Garbage collection-Cable television-	Yes	3	Iron-Blender-Fridge or refrigerator-Washing machine for clothes-Electric or gas stove-Television-Bicycle-	Recreational or sports use	No	Kitchen	My responsibilities with domestic work	1	0	0	0	0	4	0	0	0	0	0	1	0	7	0	1	0	0
352	Cali	LOS ALCAZARES	68	Older than 64	White	1	1	1	Technical or technological	Not applicable	Does not apply		Freelance or self-employed	Less than 1 SMLV	0	Widow	You have a partner with whom you do not cohabit and do not share family expenses	Does not apply	Does not apply	0	Only you	2	Rented	Garbage Collection-	Does not apply	3	Electric or gas stove	Does not apply	No	Own room or shared with the couple / children	My rest and recreation	4	10	0	0	0	4	0	0	0	0	0	1	0	7	30	0	0	3
353	Cali	JORGE ELI	46	Between 45 y 54	Mixed race	1	1	66	High School Diploma	Not applicable	Does not apply		Domestic work	Does not apply	150000	Married	You have a partner with whom you do not cohabit and do not share family expenses	Does not apply	Does not apply	0	You, your partner and your (s) son (s) or daughter (s)	2	Family	Electricity-Natural gas connected to public network-Aqueduct-Sewer-Garbage collection-Internet-Cable television-	Yes	3	Clothes washing machine-Refrigerator or refrigerator-Blender-Iron-Electric or gas stove-TV-Sound or radio-Fixed telephone-	Does not apply	No	Tv room	Study	4	0	0	0	0	5	0	0	0	0	0	1	0	8	0	6	0	3
354	Cali	ALTOS DE MENGA	94	Older than 64	Indigenous	1	1	1	High School incomplete	UnTenthschool	Economic difficulties		Pensioned	Does not apply	1000000	Single	You have no partner	Does not apply	Does not apply	2	Other, which one?	2	Family	Electricity-Natural gas connected to public network-Aqueduct-Sewer-Garbage collection-Internet-Cable television-	Yes	2	Clothes washing machine-Refrigerator or refrigerator-Blender-Iron-Electric or gas stove-TV-Landline-	Does not apply	No	Kitchen	My responsibilities with domestic work	1	0	0	0	0	12	0	0	0	0	0	1	0	8	0	0	0	0
355	Cali	ALTOS DE MENGA	65	Older than 64	Mixed race	1	1	1	High School Diploma	Not applicable	Does not apply		An employee with informal employment	Less than 1 SMLV	500000	Free union	You have a partner with whom you cohabit	11	0	1	You, your partner and your (s) son (s) or daughter (s)	1	Own with Mortgage	Electric power-Aqueduct-Sewer-Garbage collection-Internet-	Yes	3	Electric or gas stove-Sound or radio equipment-Landline-	Does not apply	No	Own room or shared with the couple / children	My rest and recreation	2	10	0	0	0	2	0	0	0	0	0	0	0	7	0	0	0	2
356	Cali	ALTOS DE MENGA	50	Between 45 y 54	Mixed race	1	1	1	Postgraduate Incomplete	Third semester	Dedication to marriage		Domestic work	Does not apply	400000	Free union	You have no partner	Does not apply	Does not apply	0	You, your partner, your son (s) or daughter (s) and other relatives	3	Family	Electricity-Natural gas connected to public network-Aqueduct-Sewer-Garbage collection-Internet-Cable television-	Yes	2	Refrigerator or refrigerator-Blender-Electric or gas stove-TV-Sound or radio-Motorbike (work by someone other than someone in your home) -Phone fixed-Motorcycle for private use-	Does not apply	No	Tv room	My rest and recreation	3	0	0	0	0	8	0	5	0	0	0	1	0	5	0	0	0	0
357	Cali	VISTA HERMOSA	36	Between 35 y 44	White	1	1	1	High School Diploma	Not applicable	Does not apply		Freelance or self-employed	Less than 1 SMLV	1000000	Married	You have a partner with whom you cohabit	24	0	0	You with your partner	1	Family	Electric power-Aqueduct-Natural gas connected to the public network-Sewer-Garbage collection-Cable television-	Yes	3	Clothes washing machine-Refrigerator or refrigerator-Blender-Iron-Electric or gas stove-Electric oven, gas or microwave oven-TV-Landline-	Does not apply	No	Own room or shared with the couple / children	My rest and recreation	1	8	0	0	0	3	0	2	0	0	0	0	0	6	0	0	0	2
358	Cali	VISTA HERMOSA	57	Between 55 y 64	Mixed race	1	1	1	High School Diploma	Not applicable	Does not apply		Freelance or self-employed	Less than 1 SMLV	500000	Free union	You have no partner	Does not apply	Does not apply	0	You, your partner and your (s) son (s) or daughter (s)	2	Family	Electricity-Natural gas connected to public network-Aqueduct-Sewer-Garbage collection-Internet-Cable television-	Yes	3	Clothes washing machine-Refrigerator or refrigerator-Blender-Iron-Electric or gas stove-TV-Sound or radio-Motorbike (someone who works different from someone in your home) -Bicycle-	As usual means of transportation	No	Kitchen	My responsibilities with caring for other people	1	0	0	2	0	8	0	0	0	0	0	0	0	8	0	0	0	1
359	Cali	VISTA HERMOSA	28	Between 25 y 34	Mixed race	1	1	1	High School Diploma	Not applicable	Does not apply		Employee and looking for work	Between 1 and 2 SMLV	800000	Single	You have a partner with whom you cohabit	28	0	1	You and other relatives other than children and partner	2	Owncanceled	Electric power-Natural gas connected to public network-Aqueduct-Sewer-Garbage collection-Internet-	Yes	3	Clothes washing machine-Refrigerator or refrigerator-Blender-Iron-Electric or gas stove-TV-Sound or radio-Moto equipment (someone who works differently from someone in your home) -	Does not apply	No	Garden, patio or terrace	My rest and recreation	4	8	0	0	0	0	0	0	0	3	0	2	0	7	0	6	0	3
360	Cali	SIETE DE AGOSTO	22	Between 18 y 24	Mixed race	1	1	1	Primary	Not applicable	Does not apply		Unemployed and looking for work	Does not apply	It is very variable	Free union	You have a partner with whom you cohabit	29	0	1	You, your partner and your (s) son (s) or daughter (s)	1	Rented	Electric power-Natural gas connected to public network-Aqueduct-Garbage collection-Sewer-Cable television-	Yes	3	Fridge or refrigerator-Blender-Electric or gas stove-TV-	Does not apply	No	Kitchen	My responsibilities with domestic work	1	0	0	0	0	4	0	0	0	0	0	0	0	8	0	6	0	1
361	Cali	VISTA HERMOSA	39	Between 35 y 44	None	1	1	1	Technical or technological	Not applicable	Does not apply		An employee with formal employment	Between 1 and 2 SMLV	1000000	Free union	You have a partner with whom you cohabit	13	0	1	You, your partner and your (s) son (s) or daughter (s)	3	Rented	Electricity-Natural gas connected to public network-Aqueduct-Sewer-Garbage collection-Internet-Cable television-	Yes	3	Clothes washing machine-Refrigerator or refrigerator-Blender-Iron-Electric or gas stove-Electric oven, gas or microwave oven-TV-Sound system or radio-Moto (work someone different from someone in your home) -Bicycle -	Recreational or sports use	No	The whole house does not have a specific space	My responsibilities with domestic work	3	8	30	0	0	1	0	0	0	0	0	0	0	9	0	2	0	1
362	Cali	VISTA HERMOSA	27	Between 25 y 34	Mixed race	1	1	3	High School incomplete	Ninth high school	Economic difficulties		Unemployed and looking for work	Does not apply	0	Single	You have a partner with whom you cohabit	40	0	0	Only you	3	Family	Electric power-Natural gas connected to public network-Aqueduct-Sewer-Garbage collection-Internet-	Yes	3	Clothes washing machine-Refrigerator or refrigerator-Blender-Iron-Electric or gas stove-Bicycle	As usual means of transportation	No	Own room or shared with the couple / children	My responsibilities with domestic work	1	0	0	0	0	2	0	0	0	4	0	1	0	6	0	2	0	3
363	Cali	EL VERGEL	24	Between 18 y 24	Mixed race	1	1	1	Technical or technological	Not applicable	Does not apply		Freelance or self-employed	Less than 1 SMLV	0	Free union	You have no partner	Does not apply	Does not apply	1	You, your partner and your (s) son (s) or daughter (s)	1	Family	Electric power-Natural gas connected to public network-Aqueduct-Sewer-Garbage collection-	Yes	3	Clothes washing machine-Refrigerator or refrigerator-Blender-Electric or gas stove-Television-Bicycle-	As usual means of transportation	No	Tv room	Share time with the family	2	0	0	8	0	4	0	0	0	0	0	1	0	6	0	3	0	1
364	Cali	EL VERGEL	48	Between 45 y 54	Mixed race	1	1	1	Technical or technological	Not applicable	Does not apply		An employee with formal employment	Between 1 and 2 SMLV	0	Single	You have a partner with whom you do not cohabit	10	0	2	You and your son (s) or daughter (s)	2	Family	Electricity-Natural gas connected to public network-Aqueduct-Sewer-Garbage collection-Internet-Cable television-	Yes	3	Clothes washing machine-Refrigerator or refrigerator-Blender-Iron-Electric or gas stove-TV-Sound or radio-Motorbike (someone working different from someone in your home) -Phone fixed-	Does not apply	No	Tv room	My rest and recreation	4	8	0	0	0	6	0	0	0	0	0	0	0	6	0	2	0	0
365	Cali	EL VERGEL	37	Between 35 y 44	Mixed race	1	1	1	High School Diploma	Not applicable	Does not apply		An employee with formal employment	Between 1 and 2 SMLV	0	Single	You have a partner with whom you cohabit	3	0	2	You, your children and other relatives	3	Rented	Electric power-Aqueduct-Natural gas connected to the public network-Sewer-Garbage collection-Internet-Cable television-	Yes	3	Refrigerator or refrigerator-Machine washing clothes-Blender-Electric or gas stove-Electric oven, gas or microwave-Iron-Television-Motorbike (someone who works different from someone in your home) -Bicycle-Private car-	Recreational or sports use	No	Own room or shared with the couple / children	My rest and recreation	1	10	0	0	0	2	0	0	0	0	0	0	0	6	0	3	0	1
366	Cali	LA SELVA	55	Between 55 y 64	White	1	1	1	Technical or technological	Not applicable	Does not apply		Domestic work	Does not apply	0	Free union	You have a partner with whom you cohabit	8	0	0	You, your partner and your (s) son (s) or daughter (s)	3	Rented	Electric power-Sewer-Aqueduct-Natural gas connected to public network-Garbage collection-Internet-Cable television-	Yes	3	Clothes washing machine-Refrigerator or refrigerator-Blender-Electric or gas stove-Iron-Television-Landline-Private car-	Does not apply	No	Tv room	My responsibilities with caring for other people	4	0	0	5	0	4	0	0	0	0	0	2	0	7	0	2	0	2
367	Cali	LA SELVA	51	Between 45 y 54	Afro-Colombian, Afro-descendant (black, mulatto, root, palenquera)	1	1	1	undergraduate degree incomplete	Sixth semester	You are currently studying		You have never worked	Does not apply	0	Free union	You have a partner with whom you do not cohabit and do not share family expenses	Does not apply	Does not apply	0	You, your partner, your son (s) or daughter (s) and other relatives	2	Sublet	Electricity-Natural gas connected to public network-Aqueduct-Sewer-Garbage collection-Internet-Cable television-	Yes	3	Clothes washing machine-Refrigerator or refrigerator-Blender-Iron-Electric or gas stove-Electric oven, gas or microwave oven-TV-Sound system or radio-Moto (work someone different from someone in your home) -Bicycle -	Recreational or sports use	No	Tv room	For read	4	0	0	0	0	2	0	0	0	0	0	0	30	9	0	2	0	3
368	Cali	SOLARES DE COMFANDI	76	Older than 64	Afro-Colombian, Afro-descendant (black, mulatto, root, palenquera)	1	1	1	undergraduate degree incomplete	fourth semester	Dedication to caring work		Freelance or self-employed	Less than 1 SMLV	0	Married	You have a partner with whom you cohabit	7	0	0	You with your partner	4	Rented	Electricity-Natural gas connected to public network-Aqueduct-Sewer-Garbage collection-Internet-Cable television-	Yes	3	Fridge or refrigerator-Blender-Electric or gas stove-TV-Landline-	Does not apply	No	Tv room	Share time with the family	1	0	0	6	0	3	0	0	0	0	0	0	0	6	30	3	0	3
369	Cali	LA RIVERA I	58	Between 55 y 64	Other	1	1	1	High School Diploma	Not applicable	Does not apply		Domestic work	Does not apply	0	Married	You have a partner with whom you do not cohabit and do not share family expenses	Does not apply	Does not apply	3	You, your partner and your (s) son (s) or daughter (s)	2	Family	Electric Power-Aqueduct-Sewer-Garbage Collection-	Yes	3	Clothes washing machine-Refrigerator or refrigerator-Blender-Iron-Electric or gas stove-Sound or radio equipment-	Does not apply	No	Own room or shared with the couple / children	My rest and recreation	1	0	0	0	0	4	0	2	0	0	0	1	0	8	0	0	0	1
370	Cali	BRISAS DE LOS ALAMOS	35	Between 35 y 44	Indigenous	1	1	1	Postgraduate	Not applicable	Does not apply		An employee with formal employment	Between 1 and 2 SMLV	2000000	Separated / Divorced	You have a partner with whom you do not cohabit and do not share family expenses	Does not apply	Does not apply	3	Other, which one?	2	Rented	Electric power-Natural gas connected to public network-Aqueduct-Sewer-Garbage collection-Internet-	Yes	3	Clothes washing machine-Refrigerator or refrigerator-Blender-Iron-Electric or gas stove-Electric oven, gas or microwave oven-TV-	Does not apply	No	Dining room	A productive activity	4	8	0	0	0	3	0	4	0	0	0	0	0	7	0	0	0	0
371	Cali	BRISAS DE LOS ALAMOS	67	Older than 64	Mixed race	1	1	1	High School Diploma	Not applicable	Does not apply		An employee with informal employment	Less than 1 SMLV	1500000	Single	You have a partner with whom you cohabit	25	0	1	You and your son (s) or daughter (s)	3	Owncanceled	Electric power-Natural gas connected to public network-Aqueduct-Sewer-Garbage collection-Cable television-	Yes	2	Clothes washing machine-Refrigerator or refrigerator-Blender-Iron-Electric or gas stove-Electric oven, gas or microwave oven-TV-Sound or radio-Fixed telephone	Does not apply	No	Tv room	Share time with the family	1	7	0	0	0	7	0	2	0	0	0	0	0	7	0	0	0	1
372	Cali	LAS DELICAS	58	Between 55 y 64	White	1	1	1	High School Diploma	Not applicable	Does not apply		Freelance or self-employed	Less than 1 SMLV	0	Single	You have a partner with whom you cohabit	3	0	0	You, your children and other relatives	2	Rented	Electricity-Natural gas connected to public network-Aqueduct-Sewer-Garbage collection-Internet-Cable television-	Yes	3	Clothes washing machine-Refrigerator or refrigerator-Blender-Iron-Electric or gas stove-TV-Sound or radio-Moto equipment (someone who works differently from someone in your home) -	Does not apply	No	Own room or shared with the couple / children	My rest and recreation	2	0	0	8	0	0	0	0	0	0	0	1	0	3	0	5	0	1
373	Cali	DEPARTAMENTAL	40	Between 35 y 44	White	1	1	1	Primary	Not applicable	Does not apply		Domestic work	Does not apply	0	Married	You have a partner with whom you cohabit	65	0	0	You, your partner, your son (s) or daughter (s) and other relatives	1	Family	Electric power-Aqueduct-Sewer-Garbage collection-Cable television-	Yes	3	Clothes washing machine-Refrigerator or refrigerator-Blender-Electric or gas stove-Iron-TV-Sound or radio-Motorbike (someone who works different from someone in your home) -Motorcycle for private use-	Does not apply	No	Tv room	A productive activity	1	0	0	5	0	5	0	0	0	0	0	0	0	6	0	3	0	0
374	Cali	VISTA HERMOSA	19	Between 18 y 24	Mixed race	1	1	1	Primary incomplete	second of primary	Economic difficulties		Domestic work	Does not apply	0	Free union	You have a partner with whom you cohabit	40	0	1	You, your partner and your (s) son (s) or daughter (s)	2	Family	Electric power-Aqueduct-Sewer-	Yes	Does not apply	Electric or gas stove-Television-Bicycle-	As usual means of transportation	No	Place for laundry	My rest and recreation	1	0	0	0	0	1	0	0	0	0	0	0	0	0	0	1	0	2
375	Cali	VISTA HERMOSA	75	Older than 64	White	1	1	1	High School incomplete	Ninth high school	Other		Domestic work	Does not apply	0	Married	You have a partner with whom you do not cohabit and do not share family expenses	Does not apply	Does not apply	1	You, your partner and your (s) son (s) or daughter (s)	3	Family	Electric power-Natural gas connected to public network-Aqueduct-Sewer-Garbage collection-Cable television-	Yes	3	Clothes washing machine-Refrigerator or refrigerator-Blender-Iron-Electric or gas stove-Electric oven, gas or microwave oven-TV-Sound or radio-Fixed telephone	Does not apply	No	Own room or shared with the couple / children	My rest and recreation	4	0	0	0	0	7	0	0	0	1	0	0	0	4	0	3	0	1
376	Cali	BELLAVISTA	36	Between 35 y 44	Mixed race	1	1	1	High School incomplete	Sixth High schooll	Study difficulties		Unemployed and looking for work	Does not apply	350000	Single	You have no partner	Does not apply	Does not apply	2	You, your children and other relatives	1	Family	Aqueduct-Electric power-Natural gas connected to the public network-Sewer-Garbage collection-Cable television-Internet-	Yes	3	Refrigerator or refrigerator-Blender-Iron-Electric or gas stove-TV-Sound or radio-Motorbike (work by someone other than someone in your home) -Phone fixed	Does not apply	No	Kitchen	My responsibilities with domestic work	1	0	0	0	0	2	0	12	0	0	0	0	0	10	0	0	0	0
377	Cali	VISTA HERMOSA	29	Between 25 y 34	Indigenous	1	1	1	Primary incomplete	Third of primary	Economic difficulties		An employee with formal employment	Between 1 and 2 SMLV	0	Free union	You have no partner	Does not apply	Does not apply	3	You, your partner and your (s) son (s) or daughter (s)	3	Owncanceled	Electric power-Aqueduct-Natural gas connected to the public network-Sewer-Garbage collection-Internet-Cable television-	Yes	2	Clothes washing machine-Refrigerator or refrigerator-Blender-Iron-Electric or gas stove-TV-Sound or radio-Bicycle-Motorcycle for private use-	Recreational or sports use	No	Own room or shared with the couple / children	My rest and recreation	1	11	0	0	0	5	0	4	0	0	0	0	0	4	0	0	0	0
378	Cali	VISTA HERMOSA	36	Between 35 y 44	None	1	1	1	High School incomplete	Eighthschool	Dedication to caring work		Unemployed and looking for work	Does not apply	0	Married	You have a partner with whom you cohabit	25	0	0	You, your partner and your (s) son (s) or daughter (s)	2	Family	Electric power-Aqueduct-Sewer-Garbage collection-Internet-Cable television-	Yes	3	Clothes washing machine-Refrigerator or refrigerator-Blender-Electric or gas stove-TV-Sound or radio-Bicycle-Private car-	Recreational or sports use	No	Own room or shared with the couple / children	My responsibilities with caring for other people	1	0	0	0	0	3	0	0	0	0	0	0	0	6	0	8	0	4
379	Cali	VISTA HERMOSA	56	Between 55 y 64	Afro-Colombian, Afro-descendant (black, mulatto, root, palenquera)	1	1	66	High School Diploma	Not applicable	Does not apply		You have never worked	Does not apply	60000	Single	You have a partner with whom you cohabit	2	0	1	You and your son (s) or daughter (s)	2	Rented	Electric power-Aqueduct-Garbage collection-	Yes	3	Refrigerator or refrigerator-Electric or gas stove-TV-	Does not apply	No	Own room or shared with the couple / children	My responsibilities with domestic work	1	0	0	2	0	2	0	0	0	0	0	1	0	7	0	0	0	1
380	Cali	BELLAVISTA	40	Between 35 y 44	Mixed race	1	1	1	Primary	Not applicable	Does not apply		An employee with formal employment	Less than 1 SMLV	0	Free union	You have a partner with whom you cohabit	44	0	2	You, your partner and your (s) son (s) or daughter (s)	3	Owncanceled	Electricity-Natural gas connected to public network-Aqueduct-Sewer-Garbage collection-Internet-Cable television-	Yes	3	Clothes washing machine-Refrigerator or refrigerator-Blender-Iron-Electric or gas stove-TV-Sound or radio-Moto equipment (someone who works differently from someone in your home) -	Does not apply	No	Tv room	My rest and recreation	1	8	0	0	0	4	0	0	0	1	0	1	0	8	0	0	0	0
381	Cali	VISTA HERMOSA	69	Older than 64	Mixed race	1	1	1	High School Diploma	Not applicable	Does not apply		Domestic work	Does not apply	0	Married	You have no partner	Does not apply	Does not apply	0	You with your partner	2	Rented	Electricity-Natural gas connected to public network-Aqueduct-Sewer-Garbage collection-Internet-Cable television-	Yes	3	Clothes washing machine-Refrigerator or refrigerator-Electric or gas stove-Landline-	Does not apply	No	Tv room	My responsibilities with caring for other people	1	0	0	0	0	66	0	0	0	0	0	0	0	6	0	0	0	0
382	Cali	BELLAVISTA	80	Older than 64	Afro-Colombian, Afro-descendant (black, mulatto, root, palenquera)	1	1	1	Technical or technological	Not applicable	Does not apply		Freelance or self-employed	Less than 1 SMLV	0	Married	You have a partner with whom you cohabit	15	0	1	You, your partner, your son (s) or daughter (s) and other relatives	2	Rented	Electricity-Natural gas connected to public network-Aqueduct-Sewer-Garbage collection-Internet-Cable television-	Yes	2	Electric or gas stove-Iron-Blender-Fridge or refrigerator-Machine washing clothes-Sound equipment or radio-Television-Moto (someone who works different from someone in your home) -Phone fixed-Motorcycle for private use-	Does not apply	No	Tv room	My responsibilities with caring for other people	4	0	0	5	0	0	0	0	0	0	0	1	30	8	0	4	0	4
383	Cali	VISTA HERMOSA	82	Older than 64	White	1	1	1	High School Diploma	Not applicable	Does not apply		Unemployed and not looking for work	Does not apply	800000	Widow	You have a partner with whom you cohabit	12	0	0	You and your son (s) or daughter (s)	1	Family	Electric power-Natural gas connected to public network-Aqueduct-Sewer-Garbage collection-Cable television-	Yes	3	Clothes washing machine-Refrigerator or refrigerator-Blender-Electric or gas stove-Electric oven, gas or microwave oven-TV-Landline-	Does not apply	No	Tv room	My rest and recreation	1	0	0	0	0	4	0	10	0	0	0	0	0	1	30	0	0	6
384	Cali	VISTA HERMOSA	30	Between 25 y 34	White	1	1	1	Primary incomplete	First Primary	Health difficulties		Unemployed and looking for work	Does not apply	2000000	Free union	You have no partner	Does not apply	Does not apply	2	You, your partner and your (s) son (s) or daughter (s)	1	Family	Electric power-Natural gas connected to public network-Cable television-	Does not apply	Does not apply	Clothes washing machine-Refrigerator or refrigerator-Blender-Electric or gas stove-TV-Sound system or radio-Moto (someone who works different from someone in your home) -	Does not apply	No	Tv room	A productive activity	3	0	0	0	0	8	0	0	0	0	0	0	0	8	0	4	0	0
385	Cali	BELLAVISTA	31	Between 25 y 34	White	1	1	1	Primary	Not applicable	Does not apply		An employee with formal employment	Between 1 and 2 SMLV	0	Free union	You have a partner with whom you cohabit	23	0	3	You, your partner, your son (s) or daughter (s) and other relatives	1	Family	Electric power-Natural gas connected to public network-Aqueduct-Sewer-Garbage collection-Cable television-	Yes	3	Clothes washing machine-Refrigerator or refrigerator-Blender-Electric or gas stove-TV-Sound or radio equipment-	Does not apply	No	Own room or shared with the couple / children	Share time with the family	4	12	0	0	0	0	0	0	0	0	0	0	0	7	0	2	0	0
386	Cali	LAS DELICAS	42	Between 35 y 44	Afro-Colombian, Afro-descendant (black, mulatto, root, palenquera)	1	1	1	High School Diploma	Not applicable	Does not apply		An employee with formal employment	Between 1 and 2 SMLV	0	Free union	You have a partner with whom you cohabit	47	0	1	You, your partner, your son (s) or daughter (s) and other relatives	1	Owncanceled	Electricity-Natural gas connected to public network-Aqueduct-Sewer-Garbage collection-Internet-Cable television-	Yes	3	Clothes washing machine-Refrigerator or refrigerator-Blender-Iron-Electric or gas stove-Electric oven, gas or microwave oven-TV-Sound system or radio-Moto (work by someone other than someone in your home) -Bicycle -Phone fixed-Motorcycle for private use-	Recreational or sports use	No	Kitchen	My responsibilities with domestic work	1	12	0	0	0	0	0	3	0	0	0	0	0	8	0	0	0	0
387	Cali	LAS DELICAS	78	Older than 64	Mixed race	1	1	1	High School Diploma	Not applicable	Does not apply		Freelance or self-employed	Between 3 and 4 SMLV	600000	Married	You have a partner with whom you cohabit	25	0	3	You, your partner, your son (s) or daughter (s) and other relatives	1	Family	Electricity-Natural gas connected to public network-Aqueduct-Sewer-Garbage collection-Internet-Cable television-	Yes	3	Clothes washing machine-Refrigerator or refrigerator-Blender-Iron-Electric or gas stove-Television-Moto (work by someone other than someone in your home) -Bicycle-Landline-	Recreational or sports use	No	Tv room	A productive activity	4	12	0	0	0	0	0	0	0	0	0	0	0	9	0	0	0	0
388	Cali	VISTA HERMOSA	30	Between 25 y 34	Afro-Colombian, Afro-descendant (black, mulatto, root, palenquera)	1	1	1	None	None	Domestic calamity		Unemployed and looking for work	Does not apply	700000	Married	You have no partner	Does not apply	Does not apply	1	You, your partner, your son (s) or daughter (s) and other relatives	1	Owncanceled	Electric power-Natural gas connected to public network-Aqueduct-Sewer-Garbage collection-Internet-	Yes	2	Clothes washing machine-Refrigerator or refrigerator-Iron-Electric or gas stove-	Does not apply	No	Tv room	My rest and recreation	1	5	0	0	0	66	30	0	0	1	0	0	0	8	0	0	0	0
389	Cali	VISTA HERMOSA	24	Between 18 y 24	Mixed race	1	1	1	High School Diploma	Not applicable	Does not apply		Freelance or self-employed	Less than 1 SMLV	700000	Free union	You have a partner with whom you cohabit	1	0	1	You, your partner and your (s) son (s) or daughter (s)	1	Rented	Electric power-Natural gas connected to public network-Aqueduct-Sewer-Garbage collection-Cable television-	Yes	3	Clothes washing machine-Refrigerator or refrigerator-Blender-Iron-Electric or gas stove-TV-Sound or radio-Moto equipment (someone who works differently from someone in your home) -	Does not apply	No	Own room or shared with the couple / children	My rest and recreation	1	0	0	12	0	2	0	0	0	8	0	2	0	5	0	0	0	3
390	Cali	VISTA HERMOSA	41	Between 35 y 44	White	1	1	1	Primary incomplete	fifth of primary	Dedication to caring work		Unemployed and not looking for work	Does not apply	800000	Free union	You have a partner with whom you cohabit	2	0	1	You, your partner, your son (s) or daughter (s) and other relatives	1	Rented	Electric power-Natural gas connected to public network-Aqueduct-Sewer-Garbage collection-Cable television-	Yes	3	Clothes washing machine-Refrigerator or refrigerator-Blender-Iron-Electric or gas stove-TV-Sound or radio equipment-	Does not apply	No	Own room or shared with the couple / children	My rest and recreation	4	4	0	0	0	7	0	7	0	0	0	1	0	10	0	0	0	0
391	Cali	SECTOR PATIO BONITO	52	Between 45 y 54	Afro-Colombian, Afro-descendant (black, mulatto, root, palenquera)	1	1	1	Technical or technologicalIC	Second semester	Dedication to caring work		An employee with formal employment	Between 1 and 2 SMLV	1800000	Single	You have a partner with whom you cohabit	11	0	0	You and your son (s) or daughter (s)	3	Rented	Natural gas connected to the public network-Electric power-Aqueduct-Sewer-Garbage collection-Internet-Cable television-	Yes	3	Clothes washing machine-Refrigerator or refrigerator-Blender-Iron-Electric or gas stove-Electric oven, gas or microwave oven-TV-Sound system or radio-Moto (work someone different from someone in your home) -Bicycle -	Recreational or sports use	No	Own room or shared with the couple / children	My rest and recreation	4	8	0	0	0	5	0	0	0	0	0	1	0	5	0	2	0	8
392	Cali	VISTA HERMOSA	79	Older than 64	Afro-Colombian, Afro-descendant (black, mulatto, root, palenquera)	1	1	66	High School Diploma	Not applicable	Does not apply		Domestic work	Does not apply	1000000	Married	You have a partner with whom you cohabit	28	0	0	You with your partner	2	Owncanceled	Electric power-Aqueduct-Natural gas connected to the public network-Sewer-Garbage collection-Cable television-	Yes	3	Clothes washing machine-Refrigerator or refrigerator-Blender-Iron-Electric or gas stove-Electric oven, gas or microwave oven-TV-Sound or radio equipment-	Does not apply	No	Dining room	My rest and recreation	4	0	0	0	0	4	0	0	0	0	0	0	0	5	0	7	0	0
393	Cali	VISTA HERMOSA	70	Older than 64	None	1	1	1	Postgraduate Incomplete	Do not know / No answer	Health difficulties		Domestic work	Does not apply	0	Single	You have a partner with whom you cohabit	8	5	0	You, your children and other relatives	2	Housing assigned by the state	Electricity-Natural gas connected to public network-Aqueduct-Sewer-Garbage collection-Internet-Cable television-	Yes	3	Clothes washing machine-Refrigerator or refrigerator-Blender-Iron-Electric or gas stove-Electric oven, gas or microwave oven-TV-Sound or radio equipment-	Does not apply	No	Tv room	My rest and recreation	4	0	0	0	0	7	0	0	0	0	0	1	0	7	0	1	0	0
394	Cali	SECTOR PATIO BONITO	71	Older than 64	Mixed race	1	1	1	High School Diploma	Not applicable	Does not apply		Unemployed and not looking for work	Does not apply	400000	Single	You have a partner with whom you cohabit	4	0	0	You and other relatives other than children and partner	4	Family	Electricity-Natural gas connected to public network-Aqueduct-Sewer-Garbage collection-Internet-Cable television-	Yes	3	Clothes washing machine-Refrigerator or refrigerator-Blender-Iron-Electric or gas stove-TV-Sound or radio-Fixed telephone-Private car-	Does not apply	No	Tv room	A productive activity	4	2	0	0	0	0	0	0	0	3	0	0	0	9	0	2	0	3
395	Cali	SECTOR PATIO BONITO	65	Older than 64	White	1	1	1	Technical or technological	Not applicable	Does not apply		Domestic work	Does not apply	0	Widow	You have a partner with whom you cohabit	15	0	0	You and other relatives other than children and partner	2	Family	Electric power-Natural gas connected to public network-Sewer-Aqueduct-Garbage collection-	Yes	3	Clothes washing machine-Refrigerator or refrigerator-Blender-Electric or gas stove-TV-Sound or radio-Fixed telephone-	Does not apply	No	Tv room	Share time with the family	1	0	0	0	0	2	0	6	0	4	0	0	0	8	0	5	0	1
396	Cali	LA SELVA	37	Between 35 y 44	White	1	1	1	High School Diploma	Not applicable	Does not apply		Unemployed and looking for work	Does not apply	0	Free union	You have no partner	Does not apply	Does not apply	2	You, your partner and your (s) son (s) or daughter (s)	3	Rented	Electric Power-Aqueduct-Sewer-Garbage Collection-	Yes	3	Refrigerator or refrigerator-Blender-TV-Sound system or radio-Bicycle-Private car-	Recreational or sports use	No	Own room or shared with the couple / children	My rest and recreation	4	9	0	0	0	4	0	7	0	0	0	0	0	8	0	0	0	2
397	Cali	LA SELVA	52	Between 45 y 54	Mixed race	1	1	1	High School Diploma	Not applicable	Does not apply		Independent professional	More than 5 SMLV	0	Separated / Divorced	You have a partner with whom you cohabit	22	0	1	You, your children and other relatives	4	Rented	Electric power-Aqueduct-Natural gas connected to the public network-Sewer-Garbage collection-Internet-Cable television-	Yes	3	Clothes washing machine-Refrigerator or refrigerator-Blender-Iron-Electric or gas stove-Electric oven, gas or microwave oven -Television-Landline-Private car-	Does not apply	Yes	Tv room	Share time with the family	4	10	0	0	30	0	20	0	0	4	0	0	0	4	0	1	0	1
398	Cali	LAS DELICAS	43	Between 35 y 44	Afro-Colombian, Afro-descendant (black, mulatto, root, palenquera)	1	1	1	Primary	Not applicable	Does not apply		Unemployed and looking for work	Does not apply	0	Married	You have a partner with whom you cohabit	62	0	0	You, your partner and your (s) son (s) or daughter (s)	2	Owncanceled	Electricity-Natural gas connected to public network-Aqueduct-Sewer-Garbage collection-Internet-Cable television-	Yes	2	Clothes washing machine-Refrigerator or refrigerator-Blender-Iron-Electric or gas stove-TV-Sound or radio-Bicycle-Landline-	Recreational or sports use	No	Tv room	My responsibilities with caring for other people	1	0	0	0	0	4	0	0	0	0	0	0	0	8	0	4	0	3
399	Cali	DEPARTAMENTAL	28	Between 25 y 34	None	1	1	1	High School incomplete	Seventh of high school	Economic difficulties		Unemployed and looking for work	Does not apply	150000	Married	You have no partner	Does not apply	Does not apply	2	You, your partner and your (s) son (s) or daughter (s)	2	Family	Electric power-Natural gas connected to public network-Aqueduct-Sewer-Garbage collection-Cable television-	Yes	3	Clothes washing machine-Refrigerator or refrigerator-Blender-Electric or gas stove-TV-Sound system or radio-Moto (someone who works different from someone in your home) -	Does not apply	No	Kitchen	My responsibilities with domestic work	1	0	0	0	0	3	0	0	0	0	0	0	0	3	0	3	0	0
400	Cali	DEPARTAMENTAL	39	Between 35 y 44	Afro-Colombian, Afro-descendant (black, mulatto, root, palenquera)	1	1	1	undergraduate degree incomplete	Tenthsemester	You are currently studying		An employee with informal employment	Less than 1 SMLV	100000	Separated / Divorced	You have no partner	Does not apply	Does not apply	4	You and your son (s) or daughter (s)	1	Family	Electric power-Natural gas connected to public network-Aqueduct-Sewer-Garbage collection-Cable television-	Yes	3	Fridge or refrigerator-Blender-Electric or gas stove-TV-Sound system or radio-	Does not apply	No	Own room or shared with the couple / children	My rest and recreation	1	12	0	0	0	2	0	0	0	0	0	0	0	8	0	2	0	0
401	Cali	PORVENIR	55	Between 55 y 64	Afro-Colombian, Afro-descendant (black, mulatto, root, palenquera)	1	1	66	Primary	Not applicable	Does not apply		Unemployed and not looking for work	Does not apply	790000	Single	You have no partner	Does not apply	Does not apply	0	Other, which one?	2	Owncanceled	Electric power-Natural gas connected to the public network-Sewer-Aqueduct-Garbage collection-Cable television-Internet-	Yes	3	Clothes washing machine-Refrigerator or refrigerator-Blender-Iron-Electric or gas stove-TV-Sound or radio-Fixed telephone-	Does not apply	No	Own room or shared with the couple / children	My rest and recreation	4	0	0	0	0	1	0	0	0	0	0	2	0	8	0	8	0	3
402	Cali	PORVENIR	41	Between 35 y 44	Mixed race	1	1	1	High School incomplete	Seventh of high school	Dedication to caring work		An employee with formal employment	Between 1 and 2 SMLV	450000	Married	You have a partner with whom you cohabit	8	0	3	You, your partner and your (s) son (s) or daughter (s)	2	Rented	Electricity-Natural gas connected to public network-Aqueduct-Sewer-Garbage collection-Internet-Cable television-	Yes	3	Clothes washing machine-Refrigerator or refrigerator-Blender-Iron-Electric or gas stove-TV-Sound or radio-Motorbike (work from someone other than someone in your home) -Bicycle-Landline-	As usual means of transportation	No	Kitchen	My responsibilities with caring for other people	1	6	0	0	0	2	0	0	0	0	0	0	0	8	0	4	0	2
403	Cali	SANTA MENICA	55	Between 55 y 64	Mixed race	1	1	66	Postgraduate Incomplete	Second semester	You are currently studying		Domestic work	Does not apply	0	Married	You have no partner	Does not apply	Does not apply	4	You, your partner and your (s) son (s) or daughter (s)	2	Rented	Electric power-Aqueduct-Natural gas connected to the public network-Sewer-Garbage collection-Internet-Cable television-	Yes	3	Fridge or refrigerator-Blender-Electric or gas stove-Television-Bicycle-	As usual means of transportation	No	Own room or shared with the couple / children	Study	4	0	0	3	0	8	0	2	30	0	0	0	0	5	10	2	0	0
404	Cali	LA RIVERA I	29	Between 25 y 34	Mixed race	1	1	1	Primary incomplete	Third of primary	Dedication to caring work		Unemployed and looking for work	Does not apply	0	Free union	You have a partner with whom you cohabit	21	8	3	You, your partner, your son (s) or daughter (s) and other relatives	2	Rented	Electric power-Natural gas connected to public network-Aqueduct-Sewer-Garbage collection-Internet-	Yes	3	Clothes washing machine-Refrigerator or refrigerator-Blender-Iron-Electric or gas stove-Television-Moto (work by someone other than someone in your home) -Phone fixed-	Does not apply	No	Dining room	My responsibilities with domestic work	2	0	0	0	0	10	0	5	0	0	0	0	0	7	30	66	15	0
405	Cali	EL VERGEL	54	Between 45 y 54	Afro-Colombian, Afro-descendant (black, mulatto, root, palenquera)	2	2	2	High School Diploma	Not applicable	Does not apply		Unemployed and looking for work	Does not apply	450000	Single	You have a partner with whom you cohabit	7	0	1	You and other relatives other than children and partner	1	Rented	Electric power-Natural gas connected to public network-Aqueduct-Sewer-Garbage collection-	Yes	3	Clothes washing machine-Refrigerator or refrigerator-Blender-Electric or gas stove-TV-	Does not apply	No	Own room or shared with the couple / children	My rest and recreation	1	8	0	0	0	2	0	0	0	66	30	0	0	8	0	0	0	0
406	Cali	EL VERGEL	30	Between 25 y 34	White	1	1	1	Primary	Not applicable	Does not apply		Freelance or self-employed	Between 1 and 2 SMLV	600000	Single	You have no partner	Does not apply	Does not apply	0	Other, which one?	2	Rented	Electricity-Natural gas connected to public network-Aqueduct-Sewer-Garbage collection-Internet-Cable television-	Yes	3	Clothes washing machine-Refrigerator or refrigerator-Electric or gas stove-TV-Landline-	Does not apply	No	Tv room	Share time with the family	4	0	0	10	0	4	0	0	0	2	0	0	0	8	0	2	0	3
407	Cali	EL VERGEL	66	Older than 64	None	1	1	1	Technical or technological	Not applicable	Does not apply		Unemployed and not looking for work	Does not apply	300000	Separated / Divorced	You have a partner with whom you do not cohabit	10	0	0	You and your son (s) or daughter (s)	2	Family	Electricity-Natural gas connected to public network-Aqueduct-Sewer-Garbage collection-Internet-Cable television-	Yes	3	Clothes washing machine-Refrigerator or refrigerator-Blender-Iron-Electric or gas stove-TV-Sound or radio-Motorbike (someone who works different from someone in your home) -Phone fixed-Motorcycle for private use-	Does not apply	No	Tv room	My rest and recreation	3	0	0	0	0	4	0	0	0	0	0	0	0	6	0	0	0	0
408	Cali	EL VERGEL	74	Older than 64	Mixed race	1	1	66	High School Diploma	Not applicable	Does not apply		You have never worked	Does not apply	1200000	Single	You have a partner with whom you cohabit	23	0	0	You and other relatives other than children and partner	Do not know	Rented	Electricity-Natural gas connected to public network-Aqueduct-Sewer-Garbage collection-Internet-Cable television-	Yes	3	Clothes washing machine-Refrigerator or refrigerator-Blender-Iron-Electric or gas stove-Television-Moto (work by someone other than someone in your home) -Phone fixed-	Does not apply	No	Own room or shared with the couple / children	My rest and recreation	4	0	0	0	0	4	0	0	0	5	0	0	0	8	0	0	0	0
409	Cali	EL VERGEL	38	Between 35 y 44	Mixed race	1	1	1	High School Diploma	Not applicable	Does not apply		Unemployed and not looking for work	Does not apply	0	Free union	You have a partner with whom you cohabit	18	0	3	You, your partner and your (s) son (s) or daughter (s)	3	Rented	Electricity-Natural gas connected to public network-Aqueduct-Sewer-Garbage collection-Internet-Cable television-	Yes	3	Clothes washing machine-Refrigerator or refrigerator-Blender-Iron-Electric or gas stove-TV-	Does not apply	No	Tv room	A productive activity	1	0	0	6	0	2	0	8	0	0	0	0	0	8	0	3	0	0
410	Cali	EL VERGEL	61	Between 55 y 64	Mixed race	1	1	1	High School incomplete	Seventh of high school	Couple or family pressure		Unemployed and looking for work	Does not apply	400000	Separated / Divorced	You have a partner with whom you cohabit	3	0	1	You and your son (s) or daughter (s)	2	Rented	Electric Power-Aqueduct-Sewer-Garbage Collection-	Yes	3	Fridge or refrigerator-Blender-Electric or gas stove-Television-Bicycle-	As usual means of transportation	No	Kitchen	My responsibilities with caring for other people	1	8	0	0	0	7	0	0	0	0	0	2	0	7	0	2	0	0
411	Cali	EL VERGEL	23	Between 18 y 24	Afro-Colombian, Afro-descendant (black, mulatto, root, palenquera)	1	1	1	High School Diploma	Not applicable	Does not apply		Unemployed and looking for work	Does not apply	0	Single	You have no partner	Does not apply	Does not apply	1	You and your son (s) or daughter (s)	3	Rented	Electric power-Natural gas connected to public network-Aqueduct-Sewer-Garbage collection-Cable television-	Yes	3	Refrigerator or refrigerator-Electric or gas stove-TV-Sound system or radio-	Does not apply	No	Own room or shared with the couple / children	My rest and recreation	2	0	0	0	0	2	0	8	0	0	0	1	0	9	0	2	0	0
412	Cali	EL VERGEL	81	Older than 64	White	1	1	1	Technical or technological	Not applicable	Does not apply		Unemployed and not looking for work	Does not apply	0	Widow	You have a partner with whom you do not cohabit and do not share family expenses	Does not apply	Does not apply	0	You and your son (s) or daughter (s)	3	Family	Electricity-Natural gas connected to public network-Aqueduct-Sewer-Garbage collection-Internet-Cable television-	Yes	3	Clothes washing machine-Refrigerator or refrigerator-Blender-Iron-Electric or gas stove-Electric oven, gas or microwave oven-TV-Sound or radio-Fixed telephone	Does not apply	No	Tv room	A productive activity	4	0	0	0	0	1	0	2	0	0	0	0	0	10	0	5	0	4
413	Cali	PORVENIR	69	Older than 64	Afro-Colombian, Afro-descendant (black, mulatto, root, palenquera)	1	1	1	High School Diploma	Not applicable	Does not apply		Freelance or self-employed	Less than 1 SMLV	700000	Widow	You have no partner	Does not apply	Does not apply	2	You and other relatives other than children and partner	3	Family	Electric power-Aqueduct-Sewer-Garbage collection-Cable television-	Yes	3	Clothes washing machine-Refrigerator or refrigerator-Blender-Iron-Electric or gas stove-TV-	Does not apply	No	Own room or shared with the couple / children	For sickness	3	0	0	10	0	4	0	3	0	0	0	0	0	8	0	0	0	0
414	Cali	PORVENIR	78	Older than 64	Afro-Colombian, Afro-descendant (black, mulatto, root, palenquera)	1	1	1	Primary	Not applicable	Does not apply		Domestic work	Does not apply	0	Widow	You have no partner	Does not apply	Does not apply	0	You and your son (s) or daughter (s)	3	Family	Electric power-Natural gas connected to public network-Aqueduct-Sewer-Garbage collection-	Yes	2	Clothes washing machine-Refrigerator or refrigerator-Blender-Electric or gas stove-Television-Bicycle-	As usual means of transportation	No	Place for laundry	My responsibilities with domestic work	1	0	0	0	0	0	0	0	0	0	0	0	0	6	0	4	0	0
415	Cali	LAS DELICAS	28	Between 25 y 34	Mixed race	1	1	1	High School Diploma	Not applicable	Does not apply		Unemployed and looking for work	Does not apply	0	Free union	You have a partner with whom you cohabit	11	0	2	You, your partner and your (s) son (s) or daughter (s)	3	Rented	Electric power-Natural gas connected to public network-Aqueduct-Sewer-Garbage collection-Cable television-	Yes	3	Clothes washing machine-Blender-Electric or gas stove-Television-Bicycle-	As usual means of transportation	No	Tv room	A productive activity	1	2	0	2	0	3	0	9	0	0	0	1	0	8	0	0	0	0
416	Cali	PORVENIR	79	Older than 64	Mixed race	1	1	66	Primary incomplete	Third of primary	Study difficulties		Freelance or self-employed	Less than 1 SMLV	0	Married	You have no partner	Does not apply	Does not apply	0	You and other relatives other than children and partner	3	Rented	Electric power-Natural gas connected to public network-Aqueduct-Sewer-Garbage collection-Cable television-	Yes	2	Blender-Fridge or refrigerator-Iron-Electric or gas stove-TV-Sound or radio-Bicycle	Recreational or sports use	No	Own room or shared with the couple / children	Share time with the family	2	0	0	3	0	2	0	1	0	0	0	1	0	8	0	3	0	2
417	Cali	LAS DELICAS	52	Between 45 y 54	None	1	1	1	High School incomplete	Ninth high school	Economic difficulties		Freelance or self-employed	Between 1 and 2 SMLV	0	Single	You have a partner with whom you do not cohabit	2	0	2	You and your son (s) or daughter (s)	3	Rented	Electric power-Natural gas connected to public network-Aqueduct-Sewer-Garbage collection-	Yes	2	Clothes washing machine-Refrigerator or refrigerator-Blender-Electric or gas stove-TV-Sound or radio-Fixed telephone-	Does not apply	No	Tv room	My responsibilities with caring for other people	1	0	0	12	0	2	0	0	0	0	0	0	0	5	0	0	0	0
418	Cali	LA ISLA	46	Between 45 y 54	Mixed race	1	1	1	Primary incomplete	second of primary	Study difficulties		An employee with formal employment	Between 1 and 2 SMLV	790000	Married	You have no partner	Does not apply	Does not apply	0	You with your partner	3	Family	Electric power-Aqueduct-Sewer-Garbage collection-Internet-Cable television-	Yes	3	Clothes washing machine-Refrigerator or refrigerator-Blender-Iron-Electric or gas stove-Electric oven, gas or microwave oven-TV-Sound or radio equipment-Automobile for private use-	Does not apply	No	Tv room	My rest and recreation	1	8	0	0	0	1	0	0	0	1	0	1	0	7	0	2	0	1
419	Cali	LA ISLA	53	Between 45 y 54	Mixed race	1	1	1	Primary incomplete	Third of primary	Dedication to marriage		An employee with formal employment	Between 1 and 2 SMLV	1000000	Single	You have no partner	Does not apply	Does not apply	1	Only you	4	Rented	Electric power-Aqueduct-Sewer-Garbage collection-Internet-	Yes	3	Clothes washing machine-Refrigerator or refrigerator-Blender-Iron-Electric or gas stove-Sound or radio-Bicycle	Recreational or sports use	No	The whole house does not have a specific space	A productive activity	4	9	0	0	0	1	0	0	0	0	0	1	0	7	0	0	0	2
420	Cali	LA ISLA	57	Between 55 y 64	White	1	1	1	Primary incomplete	First Primary	Health difficulties		You have never worked	Does not apply	0	Separated / Divorced	You have no partner	Does not apply	Does not apply	0	You and your son (s) or daughter (s)	3	Family	Electric power-Aqueduct-Natural gas connected to the public network-Sewer-Garbage collection-Internet-Cable television-	Yes	3	Refrigerator or refrigerator-Clothes washing machine-Blender-Electric or gas stove-TV-Landline-	Does not apply	No	Garden, patio or terrace	My rest and recreation	1	0	0	0	0	3	0	3	0	0	0	0	0	6	0	3	0	1
421	Cali	LA ISLA	57	Between 55 y 64	White	1	1	1	High School incomplete	Seventh of high school	Study difficulties		Unemployed and looking for work	Does not apply	120000	Single	You have a partner with whom you cohabit	1	2	1	Only you	3	Rented	Electric power-Natural gas connected to public network-Aqueduct-Sewer-Garbage collection-Internet-	Yes	3	Clothes washing machine-Refrigerator or refrigerator-Blender-Electric or gas stove-TV-Sound or radio-Fixed telephone-	Does not apply	No	Own room or shared with the couple / children	My responsibilities with caring for other people	4	0	0	0	0	3	0	0	0	0	0	2	0	4	0	3	0	1
422	Cali	LA ISLA	53	Between 45 y 54	Afro-Colombian, Afro-descendant (black, mulatto, root, palenquera)	1	1	1	High School incomplete	Tenthschool	Study difficulties		Independent professional	Less than 1 SMLV	0	Single	You have a partner with whom you do not cohabit and do not share family expenses	Does not apply	Does not apply	0	You and other relatives other than children and partner	3	Family	Electricity-Natural gas connected to public network-Aqueduct-Sewer-Garbage collection-Internet-Cable television-	Yes	3	Clothes washing machine-Refrigerator or refrigerator-Blender-Electric or gas stove-TV-Sound or radio-Fixed telephone-	Does not apply	No	Own room or shared with the couple / children	To keep my privacy	1	0	0	10	0	1	0	0	0	3	0	0	0	6	0	0	0	2
423	Cali	LA ISLA	64	Between 55 y 64	Mixed race	1	1	1	Primary	Not applicable	Does not apply		Domestic work	Does not apply	0	Separated / Divorced	You have no partner	Does not apply	Does not apply	0	You and your son (s) or daughter (s)	3	Own with Mortgage	Electricity-Natural gas connected to public network-Aqueduct-Sewer-Garbage collection-Internet-Cable television-	Yes	3	Clothes washing machine-Refrigerator or refrigerator-Blender-Iron-Electric or gas stove-Electric oven, gas or microwave oven-TV-Sound or radio-Moto equipment (work by someone other than someone in your home) -Phone Fixed-Bicycle-Private car-	Recreational or sports use	No	Work or business space inside the house	A productive activity	4	6	0	0	0	7	0	6	0	2	0	1	30	7	0	0	0	0
424	Cali	BRISAS DE LOS ALAMOS	70	Older than 64	Afro-Colombian, Afro-descendant (black, mulatto, root, palenquera)	1	1	1	undergraduate degree	Not applicable	Does not apply		Pensioned	Does not apply	1000000	Separated / Divorced	You have a partner with whom you cohabit	24	0	0	You and other non-relatives	2	Owncanceled	Electricity-Natural gas connected to public network-Aqueduct-Sewer-Garbage collection-Internet-Cable television-	Yes	3	Clothes washing machine-Refrigerator or refrigerator-Blender-Iron-Electric or gas stove-Electric oven, gas or microwave oven-TV-Sound system or radio-Moto (work someone different from someone in your home) -Bicycle -Phone fixed-Automobile for private use-	As usual means of transportation	Yes	Own room or shared with the couple / children	My rest and recreation	4	0	0	0	0	6	0	0	0	0	0	3	0	6	0	0	40	2
425	Cali	VIPASA	90	Older than 64	Indigenous	1	1	1	Postgraduate	Not applicable	Does not apply		Pensioned	Does not apply	0	Widow	You have a partner with whom you do not cohabit and do not share family expenses	Does not apply	Does not apply	0	You and other relatives other than children and partner	3	Rented	Electric power-Aqueduct-Sewer-Garbage collection-Internet-Cable television-	Yes	3	Clothes washing machine-Refrigerator or refrigerator-Blender-Iron-Electric or gas stove-Electric oven, gas or microwave oven-TV-Landline-	Does not apply	No	Own room or shared with the couple / children	My rest and recreation	4	0	0	0	0	0	0	0	0	0	0	0	0	12	0	0	0	5
426	Cali	LA ISLA	65	Older than 64	Afro-Colombian, Afro-descendant (black, mulatto, root, palenquera)	1	1	1	High School Diploma	Not applicable	Does not apply		Independent professional	Between 1 and 2 SMLV	0	Single	You have no partner	Does not apply	Does not apply	1	Only you	3	Owncanceled	Electricity-Natural gas connected to public network-Aqueduct-Sewer-Garbage collection-Internet-Cable television-	Yes	3	Clothes washing machine-Refrigerator or refrigerator-Blender-Electric or gas stove-Electric oven, gas or microwave oven-TV-	Does not apply	No	Tv room	My rest and recreation	1	3	0	9	0	3	0	0	0	0	0	2	0	9	0	4	0	2
427	Cali	LA ISLA	40	Between 35 y 44	Mixed race	1	1	1	High School Diploma	Not applicable	Does not apply		Independent professional	Between 1 and 2 SMLV	0	Free union	You have no partner	Does not apply	Does not apply	2	You with your partner	4	Owncanceled	Electricity-Natural gas connected to public network-Aqueduct-Sewer-Garbage collection-Internet-Cable television-	Yes	3	Clothes washing machine-Refrigerator or refrigerator-Blender-Iron-Electric or gas stove-Electric oven, gas or microwave oven-TV-Sound or radio-Moto equipment (work by someone other than someone in your home) -Phone fixed-	Does not apply	No	Tv room	My rest and recreation	2	0	0	16	0	12	0	0	0	0	0	0	0	5	0	0	0	1
428	Cali	LAS DELICAS	52	Between 45 y 54	White	1	1	1	None	None	Health difficulties		Domestic work	Does not apply	80000	Married	You have no partner	Does not apply	Does not apply	0	You, your partner and your (s) son (s) or daughter (s)	2	Family	Electricity-Natural gas connected to public network-Aqueduct-Sewer-Garbage collection-Internet-Cable television-	Yes	2	Clothes washing machine-Refrigerator or refrigerator-Blender-Iron-Electric or gas stove-TV-	Does not apply	No	Tv room	My rest and recreation	3	0	0	0	0	6	0	6	0	0	0	0	0	6	0	1	0	2
429	Cali	LAS DELICAS	33	Between 25 y 34	Mixed race	1	1	1	High School Diploma	Not applicable	Does not apply		Domestic work	Does not apply	100000	Free union	You have no partner	Does not apply	Does not apply	0	You, your partner and your (s) son (s) or daughter (s)	2	Family	Electricity-Natural gas connected to public network-Aqueduct-Sewer-Garbage collection-Internet-Cable television-	Yes	2	Clothes washing machine-Refrigerator or refrigerator-Blender-Iron-Electric or gas stove-TV-Sound or radio-Bicycle-Landline-	As usual means of transportation	No	Tv room	Share time with the family	4	0	0	0	0	8	0	4	0	0	0	0	0	12	0	4	0	0
430	Cali	PORVENIR	48	Between 45 y 54	Mixed race	1	1	1	High School incomplete	Eighthschool	Other		Unemployed and not looking for work	Does not apply	0	Single	You have no partner	Does not apply	Does not apply	1	You and your son (s) or daughter (s)	4	Family	Electric power-Aqueduct-Natural gas connected to the public network-Sewer-Garbage collection-Cable television-Internet-	Yes	3	Refrigerator or refrigerator-Blender-Electric or gas stove-Landline-Moto (work by someone other than someone in your home) -	Does not apply	No	Tv room	My rest and recreation	1	0	0	0	0	4	0	0	0	0	0	1	0	7	30	3	0	5
431	Cali	LAS DELICAS	61	Between 55 y 64	Afro-Colombian, Afro-descendant (black, mulatto, root, palenquera)	1	1	1	None	None	Economic difficulties		Freelance or self-employed	Less than 1 SMLV	0	Single	You have no partner	Does not apply	Does not apply	2	You, your children and other relatives	2	Family	Electricity-Natural gas connected to public network-Aqueduct-Sewer-Garbage collection-Internet-Cable television-	Yes	2	Refrigerator or refrigerator-Blender-Electric or gas stove-Landline-Moto (work by someone other than someone in your home) -	Recreational or sports use	No	Garden, patio or terrace	My rest and recreation	3	0	0	4	0	2	0	0	0	0	0	0	0	8	0	4	0	0
432	Cali	BRISAS DE LOS ALAMOS	70	Older than 64	Afro-Colombian, Afro-descendant (black, mulatto, root, palenquera)	1	1	1	Primary incomplete	second of primary	Other		Unemployed and not looking for work	Does not apply	900000	Single	You have no partner	Does not apply	Does not apply	0	Only you	2	Sublet	Natural gas connected to the public network-Electric power-Aqueduct-Sewer-Garbage collection-	Yes	3	Fridge or refrigerator-Electric or gas stove-Blender-TV-	Does not apply	No	Tv room	My rest and recreation	4	0	0	2	0	1	0	0	0	0	0	0	0	7	0	0	0	0
433	Cali	VIPASA	52	Between 45 y 54	Mixed race	1	1	1	High School Diploma	Not applicable	Does not apply		An employee with formal employment	Between 1 and 2 SMLV	500000	Married	You have a partner with whom you cohabit	4	0	3	You, your partner and your (s) son (s) or daughter (s)	4	Rented	Electricity-Natural gas connected to public network-Aqueduct-Sewer-Garbage collection-Internet-Cable television-	Yes	3	Clothes washing machine-Refrigerator or refrigerator-Blender-Iron-Electric or gas stove-TV-Sound or radio-Bicycle-Landline-Private car-	Recreational or sports use	Yes	Kitchen	A productive activity	4	6	0	0	0	2	0	0	0	0	0	0	0	8	0	4	0	1
434	Cali	JORGE ISAACS	71	Older than 64	Mixed race	1	1	1	Primary	Not applicable	Does not apply		Domestic work	Does not apply	0	Widow	You have a partner with whom you cohabit	31	0	0	You, your children and other relatives	3	Rented	Electric power-Natural gas connected to public network-Aqueduct-Sewer-Garbage collection-Cable television-	Yes	3	Clothes washing machine-Refrigerator or refrigerator-Blender-Iron-Electric or gas stove-TV-Sound or radio-Fixed telephone-	Does not apply	No	Tv room	My rest and recreation	1	0	0	0	0	8	0	12	0	0	0	0	0	5	0	0	0	3
435	Cali	JORGE ISAACS	34	Between 25 y 34	None	1	1	1	Primary	Not applicable	Does not apply		Domestic work	Does not apply	0	Free union	You have a partner with whom you cohabit	13	0	3	You, your partner and your (s) son (s) or daughter (s)	3	Rented	Electric power-Aqueduct-Sewer-Garbage collection-Internet-Cable television-	Yes	7	Clothes washing machine-Refrigerator or refrigerator-Blender-Electric or gas stove-TV-Sound or radio-Fixed telephone-	Does not apply	No	Kitchen	My responsibilities with caring for other people	1	0	0	5	0	5	0	3	0	0	0	0	0	6	0	0	0	0
436	Cali	VIPASA	65	Older than 64	Afro-Colombian, Afro-descendant (black, mulatto, root, palenquera)	1	1	1	Postgraduate Incomplete	Second semester	Economic difficulties		Freelance or self-employed	Between 1 and 2 SMLV	500000	Widow	You have no partner	Does not apply	Does not apply	2	You, your children and other relatives	3	Family	Electric power-Natural gas connected to public network-Aqueduct-Sewer-Garbage collection-Cable television-	Yes	3	Fridge or refrigerator-Blender-Iron-Electric or gas stove-TV-Landline-	Does not apply	No	Tv room	My rest and recreation	3	0	0	5	0	4	0	8	0	4	0	1	0	6	0	0	0	1
437	Cali	JORGE ISAACS	70	Older than 64	None	1	1	1	Primary incomplete	Third of primary	Dedication to caring work		Domestic work	Does not apply	0	Widow	You have a partner with whom you cohabit	2	0	0	Only you	2	Rented	Electric power-Natural gas connected to public network-Aqueduct-Sewer-Garbage collection-Cable television-	Yes	3	Refrigerator or refrigerator-Electric or gas stove-TV-	Does not apply	No	Own room or shared with the couple / children	My rest and recreation	4	0	0	0	0	1	0	0	0	0	0	0	0	12	0	0	0	0
438	Cali	JORGE ISAACS	70	Older than 64	None	1	1	1	Technical or technologicalIC	Second semester	Economic difficulties		You have never worked	Does not apply	0	Widow	You have a partner with whom you do not cohabit and do not share family expenses	Does not apply	Does not apply	0	You, your children and other relatives	2	Family	Electricity-Natural gas connected to public network-Aqueduct-Sewer-Garbage collection-Internet-Cable television-	Yes	3	Clothes washing machine-Refrigerator or refrigerator-Blender-Iron-Electric or gas stove-TV-Landline-Moto (work by someone other than someone in your home) -Motorcycle-	Does not apply	No	Own room or shared with the couple / children	My rest and recreation	4	0	0	4	0	3	0	0	0	0	0	0	0	8	0	0	0	0
439	Cali	JORGE ISAACS	36	Between 35 y 44	White	1	1	1	High School Diploma	Not applicable	Does not apply		Independent professional	Between 1 and 2 SMLV	0	Single	You have no partner	Does not apply	Does not apply	0	Only you	3	Owncanceled	Electric power-Natural gas connected to public network-Aqueduct-Sewer-Garbage collection-Internet-	Yes	3	Fridge or refrigerator-Blender-Electric or gas stove-Bicycle-	As usual means of transportation	No	Own room or shared with the couple / children	My responsibilities with domestic work	1	8	0	0	0	0	30	0	0	1	0	3	0	6	0	0	0	2
440	Cali	DEPARTAMENTAL	76	Older than 64	Mixed race	1	1	1	Postgraduate	Not applicable	Does not apply		Freelance or self-employed	Less than 1 SMLV	0	Widow	You have a partner with whom you cohabit	22	0	0	You, your children and other relatives	4	Family	Electricity-Natural gas connected to public network-Aqueduct-Sewer-Garbage collection-Internet-Cable television-	Yes	3	Clothes washing machine-Refrigerator or refrigerator-Blender-Iron-Electric or gas stove-Television-Bicycle-	Recreational or sports use	No	Own room or shared with the couple / children	A productive activity	3	0	0	5	0	4	0	4	0	0	0	1	0	6	0	0	0	1
441	Cali	CONAVIEMCALI	60	Between 55 y 64	White	1	1	1	Primary	Not applicable	Does not apply		Domestic work	Does not apply	0	Married	You have no partner	Does not apply	Does not apply	0	You, your partner, your son (s) or daughter (s) and other relatives	3	Family	Electricity-Natural gas connected to public network-Aqueduct-Sewer-Garbage collection-Internet-Cable television-	Yes	2	Fridge or refrigerator-Blender-Iron-Electric or gas stove-TV-Sound or radio equipment-	Does not apply	No	The whole house does not have a specific space	My responsibilities with domestic work	1	0	0	0	0	3	0	0	0	0	0	0	0	8	0	0	0	0
442	Cali	SAN NICOLÁS	50	Between 45 y 54	Afro-Colombian, Afro-descendant (black, mulatto, root, palenquera)	1	1	1	Primary incomplete	second of primary	Economic difficulties		Freelance or self-employed	Between 1 and 2 SMLV	400000	Free union	You have a partner with whom you cohabit	14	9	1	You with your partner	3	Rented	Electric power-Aqueduct-Sewer-Garbage collection-Cable television-	Yes	3	Blender-Electric or gas stove-TV-	Does not apply	No	The whole house does not have a specific space	Share time with the family	1	5	0	0	0	1	0	0	0	0	0	0	0	8	0	0	0	1
443	Cali	SAN NICOLÁS	26	Between 25 y 34	Other	1	1	1	undergraduate degree	Not applicable	Does not apply		You are studying	Does not apply	0	Free union	You have a partner with whom you cohabit	19	0	0	You with your partner	3	Family	Electricity-Natural gas connected to public network-Aqueduct-Sewer-Garbage collection-Internet-Cable television-	Yes	3	Clothes washing machine-Refrigerator or refrigerator-Blender-Iron-TV-	Does not apply	No	Kitchen	Share time with the family	4	0	0	0	0	2	0	0	0	6	0	0	0	8	0	8	0	2
444	Cali	SAN NICOLÁS	71	Older than 64	Afro-Colombian, Afro-descendant (black, mulatto, root, palenquera)	1	1	1	High School incomplete	Eighthschool	Economic difficulties		Freelance or self-employed	Between 1 and 2 SMLV	500000	Widow	You have no partner	Does not apply	Does not apply	0	Only you	3	Family	Electric power-Aqueduct-Sewer-Garbage collection-Internet-	Yes	3	Refrigerator or refrigerator-Clothes washing machine-Blender-Electric or gas stove-TV-Landline-	Does not apply	No	Tv room	A productive activity	3	0	0	9	0	2	30	0	0	0	0	0	0	9	0	4	0	2
445	Cali	JORGE ISAACS	47	Between 45 y 54	White	1	1	1	Primary incomplete	First Primary	Other		Domestic work	Does not apply	0	Single	You have no partner	Does not apply	Does not apply	2	You and other relatives other than children and partner	3	Rented	Electric power-Natural gas connected to public network-Aqueduct-Sewer-Garbage collection-Cable television-	Yes	3	Refrigerator or refrigerator-Blender-Iron-Electric or gas stove-TV-Sound or radio-Landline phone-	Does not apply	No	Own room or shared with the couple / children	My rest and recreation	1	0	0	0	0	12	0	2	0	0	0	0	0	8	0	0	0	2
446	Cali	JORGE ISAACS	34	Between 25 y 34	Mixed race	1	1	1	Primary incomplete	Fourth grade	Economic difficulties		Domestic work	Does not apply	0	Married	You have no partner	Does not apply	Does not apply	1	You, your partner and your (s) son (s) or daughter (s)	3	Owncanceled	Electricity-Natural gas connected to the public network-Aqueduct-Sewer-Internet-Garbage collection-Cable television-	Yes	3	Clothes washing machine-Refrigerator or refrigerator-Blender-Iron-Electric or gas stove-TV-Sound or radio-Motorcycle for private use-	Does not apply	No	Tv room	A productive activity	1	0	0	0	0	6	0	14	0	0	0	0	0	5	0	2	0	0
447	Cali	SAN ANTONIO	58	Between 55 y 64	Mixed race	1	1	1	Postgraduate	Not applicable	Does not apply		Freelance or self-employed	Between 1 and 2 SMLV	800000	Separated / Divorced	You have a partner with whom you do not cohabit and do not share family expenses	Does not apply	Does not apply	1	You, your children and other relatives	3	Sublet	Electricity-Natural gas connected to public network-Aqueduct-Sewer-Garbage collection-Internet-Cable television-	Yes	3	Clothes washing machine-Refrigerator or refrigerator-Blender-Iron-Electric or gas stove-Electric oven, gas or microwave oven-TV-Sound system or radio-Bicycle-Landline-Private car-	Recreational or sports use	No	Own room or shared with the couple / children	A productive activity	4	6	0	0	0	1	0	2	0	0	0	0	0	5	0	2	0	3
448	Cali	VIPASA	64	Between 55 y 64	White	1	1	1	Technical or technological	Not applicable	Does not apply		Freelance or self-employed	Less than 1 SMLV	600000	Married	You have no partner	Does not apply	Does not apply	0	You and other relatives other than children and partner	3	Rented	Electricity-Natural gas connected to public network-Aqueduct-Sewer-Garbage collection-Internet-Cable television-	Yes	3	Clothes washing machine-Refrigerator or refrigerator-Blender-Electric or gas stove-TV-Landline-	Does not apply	No	Own room or shared with the couple / children	My rest and recreation	4	0	0	5	0	3	0	8	0	0	0	0	0	7	0	1	0	4
449	Cali	LA ISLA	56	Between 55 y 64	Afro-Colombian, Afro-descendant (black, mulatto, root, palenquera)	1	1	1	Primary incomplete	Third of primary	Economic difficulties		Freelance or self-employed	Less than 1 SMLV	0	Separated / Divorced	You have a partner with whom you cohabit	33	0	0	Only you	2	Rented	Electricity-Natural gas connected to public network-Aqueduct-Sewer-Garbage collection-Internet-Cable television-	Yes	3	Clothes washing machine-Refrigerator or refrigerator-Blender-Iron-Electric or gas stove-Electric oven, gas or microwave oven-TV-Sound or radio equipment-	Does not apply	No	The whole house does not have a specific space	My responsibilities with domestic work	1	0	0	4	0	1	0	0	0	0	0	1	0	9	0	10	0	0
450	Cali	SAN NICOLAS	54	Between 45 y 54	Mixed race	1	1	1	High School incomplete	Seventh of high school	Economic difficulties		Saleswoman by magazine	Less than 1 SMLV	0	Married	You have a partner with whom you cohabit	5	0	0	You, your partner and your (s) son (s) or daughter (s)	2	Rented	Electricity-Natural gas connected to public network-Aqueduct-Sewer-Garbage collection-Internet-Cable television-	Yes	3	Clothes washing machine-Refrigerator or refrigerator-Blender-Iron-Electric or gas stove-Electric oven, gas or microwave oven-TV-Sound or radio-Moto equipment (work by someone other than someone in your home) -Phone fixed-	Does not apply	No	Own room or shared with the couple / children	My rest and recreation	4	0	0	2	0	6	0	2	0	0	0	2	30	7	0	2	0	2
451	Cali	SAN PEDRO	47	Between 45 y 54	White	1	1	1	undergraduate degree incomplete	fifth semester	You are currently studying		Freelance or self-employed	Less than 1 SMLV	0	Separated / Divorced	You have a partner with whom you cohabit	5	0	1	You and your son (s) or daughter (s)	2	Rented	Electricity-Natural gas connected to public network-Aqueduct-Sewer-Garbage collection-Internet-Cable television-	Yes	3	Clothes washing machine-Refrigerator or refrigerator-Blender-Iron-Electric or gas stove-Electric oven, gas or microwave oven-TV-Sound or radio equipment-Bicycle-Private car-	Recreational or sports use	No	Dining room	A productive activity	4	0	0	16	0	1	0	0	0	0	0	2	0	6	0	0	0	0
452	Cali	SAN NICOLÁS	22	Between 18 y 24	Mixed race	1	1	1	High School incomplete	Seventh of high school	Economic difficulties		Independent professional	Between 1 and 2 SMLV	0	Free union	You have no partner	Does not apply	Does not apply	1	You, your partner and your (s) son (s) or daughter (s)	4	Family	Electricity-Natural gas connected to public network-Aqueduct-Sewer-Garbage collection-Internet-Cable television-	Yes	3	Clothes washing machine-Refrigerator or refrigerator-Blender-Iron-Electric or gas stove-Electric oven, gas or microwave oven-TV-Bicycle-Landline-	Recreational or sports use	No	Tv room	A productive activity	4	8	0	0	0	2	0	0	0	4	0	4	0	8	0	3	0	0
453	Cali	LA ISLA	63	Between 55 y 64	Mixed race	1	1	1	High School incomplete	Eighthschool	Economic difficulties		Domestic work	Does not apply	0	Married	You have a partner with whom you do not cohabit and do not share family expenses	Does not apply	Does not apply	0	You, your partner and your (s) son (s) or daughter (s)	1	Family	Electricity-Natural gas connected to public network-Aqueduct-Sewer-Garbage collection-Internet-Cable television-	Yes	3	Refrigerator or refrigerator-Blender-Iron-Electric or gas stove-TV-Sound or radio-Landline phone-	Does not apply	No	Tv room	My responsibilities with caring for other people	1	0	0	0	0	6	0	8	0	0	0	3	0	9	0	3	0	0
454	Cali	LOS ALCAZARES	37	Between 35 y 44	White	1	1	1	Technical or technological	Not applicable	Does not apply		Freelance or self-employed	Less than 1 SMLV	0	Single	You have a partner with whom you cohabit	5	1	2	You and your son (s) or daughter (s)	1	Rented	Electric power-Natural gas connected to public network-Sewer-Garbage collection-	Does not apply	3	Refrigerator or refrigerator-Electric or gas stove-TV-Sound system or radio-	Does not apply	No	Kitchen	My responsibilities with caring for other people	1	0	0	6	0	3	0	0	0	0	0	0	30	8	0	5	0	4
455	Cali	LOS ALCAZARES	26	Between 25 y 34	Mixed race	1	1	1	Postgraduate	Not applicable	Does not apply		Domestic work	Does not apply	1700000	Free union	You have a partner with whom you do not cohabit	2	4	0	You, your partner and your (s) son (s) or daughter (s)	1	Family	Electric power-Natural gas connected to the public network-Aqueduct-Sewer-Garbage collection-Cable television-Internet-	Yes	3	Clothes washing machine-Refrigerator or refrigerator-Blender-Iron-Electric or gas stove-Television-Moto (work by someone other than someone in your home) -Phone fixed-	Does not apply	No	Tv room	Share time with the family	4	0	0	0	0	7	0	0	0	0	0	0	0	8	0	0	0	0
456	Cali	SAN PEDRO	53	Between 45 y 54	Mixed race	1	1	1	High School Diploma	Not applicable	Does not apply		Domestic work	Does not apply	700000	Free union	You have a partner with whom you cohabit	25	2	0	You, your partner and your (s) son (s) or daughter (s)	1	Family	Electric power-Sewer-Garbage collection-Cable television-	Does not apply	3	Refrigerator or refrigerator-Blender-Electric or gas stove-TV-Sound system or radio-Bicycle-Motorbike (work by someone other than someone in your home) -	Recreational or sports use	No	Balcony or hallway	A productive activity	4	0	0	0	0	6	0	0	0	0	0	0	0	8	0	4	0	0
457	Cali	JORGE ISAACS	33	Between 25 y 34	Afro-Colombian, Afro-descendant (black, mulatto, root, palenquera)	1	1	1	Primary	Not applicable	Does not apply		Freelance or self-employed	Less than 1 SMLV	150000	Single	You have no partner	Does not apply	Does not apply	3	You and your son (s) or daughter (s)	2	Family	Electric power-Natural gas connected to public network-Aqueduct-Sewer-Garbage collection-	Yes	3	Fridge or refrigerator-Blender-Iron-Electric or gas stove-	Does not apply	No	Tv room	A productive activity	1	12	0	0	0	1	0	0	0	0	0	0	0	7	0	6	0	1
458	Cali	JORGE ISAACS	36	Between 35 y 44	White	1	1	1	Technical or technological	Not applicable	Does not apply		Freelance or self-employed	Between 1 and 2 SMLV	0	Married	You have a partner with whom you cohabit	34	0	0	You, your partner, your son (s) or daughter (s) and other relatives	2	Family	Electric power-Natural gas connected to public network-Aqueduct-Sewer-Garbage collection-Cable television-	Yes	3	Clothes washing machine-Refrigerator or refrigerator-Blender-Iron-Electric or gas stove-TV-Sound or radio equipment-	Does not apply	No	Kitchen	My responsibilities with domestic work	1	0	0	10	0	3	0	0	0	0	0	0	0	7	30	4	0	1
459	Cali	JORGE ISAACS	33	Between 25 y 34	White	1	1	1	Primary	Not applicable	Does not apply		Domestic work	Does not apply	0	Free union	You have a partner with whom you do not cohabit and do not share family expenses	Does not apply	Does not apply	0	You, your partner and your (s) son (s) or daughter (s)	2	Family	Electric power-Natural gas connected to public network-Aqueduct-Sewer-Garbage collection-	Yes	3	Refrigerator or refrigerator-Blender-Iron-Electric or gas stove-Television-Moto (work by someone other than someone in your home) -Bicycle-	Recreational or sports use	No	Work or business space inside the house	A productive activity	1	0	0	0	0	3	0	0	0	0	0	0	30	6	30	3	0	0
460	Cali	DEPARTAMENTAL	29	Between 25 y 34	Mixed race	1	1	1	Postgraduate	Not applicable	Does not apply		An employee with informal employment	Between 1 and 2 SMLV	0	Single	You have a partner with whom you cohabit	3	0	2	You, your partner, your son (s) or daughter (s) and other relatives	2	Rented	Electric power-Natural gas connected to public network-Aqueduct-Sewer-Garbage collection-	Yes	3	Refrigerator or refrigerator-Machine washing clothes-Blender-Iron-Electric or gas stove-TV-Sound or radio-Moto (work someone other than someone in your home) -	Does not apply	No	Own room or shared with the couple / children	My rest and recreation	4	6	0	0	0	4	0	4	0	0	0	0	0	7	40	0	0	3
461	Cali	VISTA HERMOSA	54	Between 45 y 54	Mixed race	1	1	1	Primary	Not applicable	Does not apply		Unemployed and looking for work	Does not apply	0	Single	You have a partner with whom you cohabit	50	0	0	You and other relatives other than children and partner	5	Family	Electricity-Natural gas connected to public network-Aqueduct-Sewer-Garbage collection-Internet-Cable television-	Yes	1	Clothes washing machine-Refrigerator or refrigerator-Blender-Iron-Electric or gas stove-Electric oven, gas or microwave oven-TV-Sound system or radio-Landline-Private car-	Does not apply	Yes	Own room or shared with the couple / children	My rest and recreation	3	0	0	0	0	2	0	1	0	5	0	1	0	6	0	0	0	3
462	Cali	VISTA HERMOSA	58	Between 55 y 64	Mixed race	1	1	1	High School incomplete	Ninth high school	Dedication to caring work		Freelance or self-employed	Between 1 and 2 SMLV	400000	Widow	You have a partner with whom you do not cohabit and do not share family expenses	Does not apply	Does not apply	1	You and other relatives other than children and partner	3	Rented	Aqueduct-Sewer-Garbage Collection	Yes	1	Electric or gas stove	Does not apply	No	Own room or shared with the couple / children	My responsibilities with domestic work	1	22	0	0	0	0	0	0	0	0	0	0	0	2	0	0	0	0
463	Cali	SECTOR VISTA HERMOSA	35	Between 35 y 44	White	1	1	1	High School Diploma	Not applicable	Does not apply		Domestic work	Does not apply	0	Free union	You have a partner with whom you cohabit	3	8	0	You, your partner and your (s) son (s) or daughter (s)	4	Family	Electricity-Natural gas connected to public network-Aqueduct-Sewer-Garbage collection-Internet-Cable television-	Yes	2	Refrigerator or refrigerator-Blender-Iron-Electric or gas stove-TV-Sound or radio-Private car-	Does not apply	No	Tv room	My responsibilities with caring for other people	1	0	0	0	0	5	0	5	0	1	30	1	0	8	0	1	30	2
464	Cali	SECTOR VISTA HERMOSA	64	Between 55 y 64	White	1	1	1	Primary	Not applicable	Does not apply		Domestic work	Does not apply	0	Single	You have a partner with whom you cohabit	31	0	1	You and your son (s) or daughter (s)	3	Family	Electric power-Natural gas connected to public network-Aqueduct-Sewer-Garbage collection-	Yes	3	Blender-Electric or gas stove-	Does not apply	No	Own room or shared with the couple / children	My responsibilities with domestic work	1	3	0	3	0	2	0	0	0	0	0	2	0	10	0	0	0	3
465	Cali	EL VERGEL	46	Between 45 y 54	White	1	1	1	High School Diploma	Not applicable	Does not apply		Independent professional	Between 1 and 2 SMLV	900000	Free union	You have a partner with whom you do not cohabit and do not share family expenses	Does not apply	Does not apply	0	You and other relatives other than children and partner	3	Rented	Electric power-Natural gas connected to public network-Aqueduct-Sewer-Garbage collection-	Yes	3	Fridge or refrigerator-Blender-Iron-Electric or gas stove-TV-	Does not apply	No	Tv room	My responsibilities with caring for other people	4	3	0	2	0	1	0	3	0	0	0	0	0	1	0	0	0	2
466	Cali	EL VERGEL	23	Between 18 y 24	Mixed race	1	1	1	High School Diploma	Not applicable	Does not apply		An employee with formal employment	Between 1 and 2 SMLV	800000	Single	You have a partner with whom you cohabit	4	4	0	Only you	5	Rented	Electric power-Sewer-Natural gas connected to public network-Aqueduct-Internet-Garbage collection-Cable television-	Yes	3	Clothes washing machine-Refrigerator or refrigerator-Blender-Iron-Electric or gas stove-TV-	Does not apply	No	Tv room	A productive activity	4	8	0	0	0	0	0	0	0	0	0	2	0	6	0	0	0	2
467	Cali	EL VERGEL	39	Between 35 y 44	Mixed race	1	1	1	High School Diploma	Not applicable	Does not apply		Unemployed and looking for work	Does not apply	600000	Single	You have a partner with whom you cohabit	10	3	4	You, your children and other relatives	3	Rented	Electric power-Natural gas connected to public network-Aqueduct-Sewer-Garbage collection-	Yes	3	Fridge or refrigerator-Blender-Iron-Sound or radio equipment-	Does not apply	No	Dining room	My responsibilities with caring for other people	1	0	0	0	0	4	0	4	0	0	0	0	0	8	0	2	0	2
468	Cali	EL VERGEL	61	Between 55 y 64	Mixed race	1	1	1	High School Diploma	Not applicable	Does not apply		Unemployed and looking for work	Does not apply	400000	Married	You have more than one partner	Not responding	Not responding	1	Other, which one?	3	Family	Electricity-Natural gas connected to public network-Aqueduct-Sewer-Garbage collection-Internet-Cable television-	Yes	2	Clothes washing machine-Refrigerator or refrigerator-Blender-Iron-Electric or gas stove-TV-Sound or radio-Moto equipment (someone who works differently from someone in your home) -	Does not apply	No	Own room or shared with the couple / children	My rest and recreation	4	0	0	0	0	4	0	0	0	5	0	2	0	8	0	2	0	0
469	Cali	SANTA MÓNICA RESIDENCIAL	65	Older than 64	Mixed race	1	1	1	Postgraduate Incomplete	Do not know / No answer	You are currently studying		Domestic work	Does not apply	100000	Single	You have a partner with whom you do not cohabit and do not share family expenses	Does not apply	Does not apply	0	You and your son (s) or daughter (s)	3	Family	Electricity-Natural gas connected to public network-Aqueduct-Sewer-Garbage collection-Internet-Cable television-	Yes	3	Clothes washing machine-Refrigerator or refrigerator-Blender-Electric or gas stove-TV-Sound system or radio-Moto (someone who works different from someone in your home) -	Does not apply	No	Own room or shared with the couple / children	A productive activity	4	2	0	0	0	3	0	8	0	0	0	0	0	6	0	0	0	6
470	Cali	SAN NICOLAS	40	Between 35 y 44	None	1	1	1	undergraduate degree	Not applicable	Does not apply		Unemployed and looking for work	Does not apply	0	Single	You have no partner	Does not apply	Does not apply	6	You and your son (s) or daughter (s)	Do not know	Family	Electricity-Natural gas connected to public network-Aqueduct-Sewer-Garbage collection-Internet-Cable television-	Yes	3	TV	Does not apply	No	Work or business space inside the house	A productive activity	4	4	0	0	0	2	0	0	0	0	0	0	0	8	0	0	0	0
471	Cali	VIPASA	60	Between 55 y 64	White	1	1	1	Technical or technologicalIC	First semester	Dedication to caring work		Saleswoman by magazine	Less than 1 SMLV	0	Married	You have a partner with whom you cohabit	5	0	0	You, your partner and your (s) son (s) or daughter (s)	3	Rented	Natural gas connected to the public network-Electric power-Aqueduct-Sewer-Garbage collection-Internet-Cable television-	Yes	3	Clothes washing machine-Refrigerator or refrigerator-Blender-Iron-Electric or gas stove-TV-Sound or radio-Fixed telephone-	Does not apply	No	Tv room	My rest and recreation	4	0	0	1	0	7	0	5	0	0	0	0	0	7	0	5	0	0
472	Cali	SAN ANTONIO	75	Older than 64	White	1	1	1	undergraduate degree	Not applicable	Does not apply		Domestic work	Does not apply	200000	Widow	You have more than one partner	Not responding	Not responding	0	You, your children and other relatives	3	Family	Natural gas connected to the public network-Aqueduct-Sewer-Electric power-Garbage collection-Internet-Cable television-	Yes	3	Clothes washing machine-Refrigerator or refrigerator-Blender-Electric or gas stove-Iron-Television-Sound or radio-Fixed telephone	Does not apply	No	Kitchen	My responsibilities with domestic work	3	0	0	0	0	1	0	7	0	0	0	1	0	8	0	3	0	1
473	Cali	SAN ANTONIO	64	Between 55 y 64	Mixed race	1	1	1	undergraduate degree	Not applicable	Does not apply		Domestic work	Does not apply	2500000	Married	You have a partner with whom you cohabit	4	0	0	You, your partner and your (s) son (s) or daughter (s)	3	Rented	Electricity-Natural gas connected to public network-Aqueduct-Sewer-Garbage collection-Internet-Cable television-	Yes	3	Clothes washing machine-Refrigerator or refrigerator-Blender-Iron-Electric or gas stove-Electric oven, gas or microwave oven -Television-Landline-Private car-	Does not apply	Yes	Own room or shared with the couple / children	A productive activity	4	0	0	0	0	3	0	3	0	3	0	1	0	8	0	0	0	2
474	Cali	SANTA MÓNICA	61	Between 55 y 64	Mixed race	1	1	1	undergraduate degree	Not applicable	Does not apply		Domestic work	Does not apply	0	Married	You have a partner with whom you cohabit	2	0	0	You, your partner and your (s) son (s) or daughter (s)	5	Rented	Electric power-Natural gas connected to the public network-Aqueduct-Sewer-Garbage collection-Cable television-Internet-	Yes	3	Clothes washing machine-Refrigerator or refrigerator-Blender-Iron-Electric or gas stove-Electric oven, gas or microwave oven-TV-Sound system or radio-Moto (work someone different from someone in your home) -Bicycle -Phone fixed-Motorcycle for private use-Automobile for private use-	Recreational or sports use	No	Own room or shared with the couple / children	My rest and recreation	4	0	0	0	0	8	0	0	0	3	0	0	0	6	0	2	0	2
475	Cali	IGNACIO RENGIFO	61	Between 55 y 64	Mixed race	1	1	1	undergraduate degree	Not applicable	Does not apply		Freelance or self-employed	Less than 1 SMLV	0	Married	You have no partner	Does not apply	Does not apply	1	You, your partner, your son (s) or daughter (s) and other relatives	5	Rented	Electric power-Natural gas connected to the public network-Aqueduct-Sewer-Garbage collection-Cable television-Internet-	Yes	3	Clothes washing machine-Refrigerator or refrigerator-Blender-Iron-Electric or gas stove-Electric oven, gas or microwave oven-TV-Sound system or radio-Bicycle-Landline-Private car-	Recreational or sports use	Yes	Tv room	Share time with the family	2	12	0	7	0	4	0	12	0	0	0	0	30	8	0	7	0	5
476	Cali	IGNACIO RENGIFO	41	Between 35 y 44	White	1	1	1	Technical or technological	Not applicable	Does not apply		Freelance or self-employed	Between 1 and 2 SMLV	0	Free union	You have a partner with whom you cohabit	8	0	2	You, your partner and your (s) son (s) or daughter (s)	5	Rented	Electric power-Aqueduct-Sewer-Garbage collection-Internet-Cable television-	Yes	2	Clothes washing machine-Refrigerator or refrigerator-Blender-Iron-Electric or gas stove-Electric oven, gas or microwave oven-TV-Sound system or radio-Bicycle-Landline-Private car-	Recreational or sports use	No	Tv room	Share time with the family	1	8	0	8	0	1	0	0	0	0	0	1	0	6	0	6	0	2
477	Cali	IGNACIO RENGIFO	31	Between 25 y 34	Afro-Colombian, Afro-descendant (black, mulatto, root, palenquera)	1	1	1	High School incomplete	Ninth high school	Economic difficulties		You have never worked	Does not apply	0	Single	You have no partner	Does not apply	Does not apply	2	You and your son (s) or daughter (s)	3	Rented	Electric power-Aqueduct-Sewer-Garbage collection-Cable television-	Yes	3	Electric or gas stove-TV-	Does not apply	No	Own room or shared with the couple / children	My rest and recreation	4	0	0	0	0	3	0	8	0	0	0	0	0	7	0	4	0	2
478	Cali	SALOMIA	28	Between 25 y 34	None	1	1	1	Technical or technological	Not applicable	Does not apply		An employee with formal employment	Less than 1 SMLV	1000000	Free union	You have no partner	Does not apply	Does not apply	0	You with your partner	5	Rented	Electricity-Natural gas connected to public network-Aqueduct-Sewer-Garbage collection-Internet-Cable television-	Yes	3	Clothes washing machine-Refrigerator or refrigerator-Blender-Iron-Electric or gas stove-TV-Sound or radio-Motorcycle for private use-Bicycle-	Recreational or sports use	No	Own room or shared with the couple / children	Share time with the family	2	8	0	2	30	0	0	66	66	66	66	0	0	8	0	5	0	0
479	Cali	SALOMIA	51	Between 45 y 54	Mixed race	1	1	1	Primary	Not applicable	Does not apply		Unemployed and not looking for work	Does not apply	0	Free union	You have a partner with whom you cohabit	35	0	0	You with your partner	1	Family	Electric power-Natural gas connected to public network-Aqueduct-Sewer-Garbage collection-	Yes	3	Fridge or refrigerator-Blender-Electric or gas stove-	Does not apply	No	Tv room	My rest and recreation	1	0	0	0	0	3	0	0	0	0	0	0	0	8	0	0	0	3
480	Cali	SALOMIA	64	Between 55 y 64	White	1	1	1	High School incomplete	Seventh of high school	Dedication to marriage		Freelance or self-employed	Between 1 and 2 SMLV	0	Separated / Divorced	You have no partner	Does not apply	Does not apply	1	Only you	3	Family	Electricity-Natural gas connected to public network-Aqueduct-Sewer-Garbage collection-Internet-Cable television-	Yes	3	Clothes washing machine-Refrigerator or refrigerator-Blender-Iron-Electric or gas stove-TV-Sound or radio-Bicycle	As usual means of transportation	No	Tv room	My rest and recreation	1	0	0	8	0	2	0	0	0	0	0	2	0	10	0	0	0	0
481	Cali	VIPASA	49	Between 45 y 54	Mixed race	1	1	1	Technical or technological	Not applicable	Does not apply		Saleswoman by magazine	Less than 1 SMLV	1000000	Free union	You have no partner	Does not apply	Does not apply	0	You, your partner and your (s) son (s) or daughter (s)	3	Sublet	Natural gas connected to the public network-Electric power-Aqueduct-Sewer-Garbage collection-Internet-	Yes	3	Fridge or refrigerator-Blender-Iron-Electric or gas stove-Bicycle-	As usual means of transportation	No	Dining room	My rest and recreation	4	8	0	2	0	4	0	0	0	4	0	2	0	6	0	2	0	1
482	Cali	SAN ANTONIO	21	Between 18 y 24	Mixed race	1	1	1	Postgraduate	Not applicable	Does not apply		An employee with informal employment	Between 1 and 2 SMLV	500000	Single	You have a partner with whom you cohabit	45	0	0	You and other non-relatives	3	Owncanceled	Electricity-Natural gas connected to public network-Aqueduct-Sewer-Garbage collection-Internet-Cable television-	Yes	3	Clothes washing machine-Refrigerator or refrigerator-Blender-Iron-Electric or gas stove-Electric oven, gas or microwave oven-TV-Sound system or radio-Moto (work someone different from someone in your home) -Bicycle -Landline-	As usual means of transportation	No	Own room or shared with the couple / children	My rest and recreation	1	8	0	0	0	0	0	0	0	0	0	2	0	7	0	0	0	2
483	Cali	SAN ANTONIO	82	Older than 64	Other	1	1	1	Postgraduate Incomplete	Do not know / No answer	Study difficulties		Domestic work	Does not apply	0	Widow	You have a partner with whom you cohabit	12	0	0	You and other non-relatives	3	Family	Electric power-Aqueduct-Sewer-Garbage collection-Cable television-	Yes	3	Refrigerator or refrigerator-Electric or gas stove-TV-Sound system or radio-Landline-	Does not apply	No	Kitchen	A productive activity	1	0	0	0	0	2	30	0	0	0	0	0	0	8	0	0	0	0
484	Cali	SANTA MÓNICA RESIDENCIAL	22	Between 18 y 24	Afro-Colombian, Afro-descendant (black, mulatto, root, palenquera)	1	1	1	Primary incomplete	Third of primary	Displacement		Domestic work	Does not apply	0	Free union	You have a partner with whom you do not cohabit	38	0	1	You and your son (s) or daughter (s)	3	Own with Mortgage	Electric power-Aqueduct-Garbage collection-Sewer-Internet-Cable television-	Yes	1	Refrigerator or refrigerator-Blender-Electric or gas stove-TV-Bicycle-Landline-	As usual means of transportation	No	Dining room	My rest and recreation	1	0	0	0	0	5	0	10	0	0	0	0	0	9	0	2	0	0
485	Cali	SANTA MÓNICA RESIDENCIAL	54	Between 45 y 54	Afro-Colombian, Afro-descendant (black, mulatto, root, palenquera)	1	1	1	Postgraduate	Not applicable	Does not apply		Domestic work	Does not apply	0	Separated / Divorced	You have a partner with whom you cohabit	13	0	1	You, your partner, your son (s) or daughter (s) and other relatives	3	Family	Electricity-Natural gas connected to public network-Aqueduct-Sewer-Garbage collection-Internet-Cable television-	Yes	3	Refrigerator or refrigerator-Blender-Iron-Electric or gas stove-TV-Sound or radio-Motorbike (work by someone other than someone in your home) -Bicycle-Landline-	Recreational or sports use	No	Own room or shared with the couple / children	My responsibilities with caring for other people	1	0	0	0	0	10	0	0	0	0	0	0	0	6	0	0	0	1
486	Cali	SANTA MÓNICA RESIDENCIAL	64	Between 55 y 64	Mixed race	1	1	1	undergraduate degree	Not applicable	Does not apply		Domestic work	Does not apply	0	Married	You have a partner with whom you cohabit	3	0	0	You, your partner and your (s) son (s) or daughter (s)	3	Rented	Electric power-Natural gas connected to the public network-Sewer-Garbage collection-Aqueduct-Internet-Cable television-	Yes	3	Clothes washing machine-Refrigerator or refrigerator-Blender-Iron-Electric or gas stove-Electric oven, gas or microwave oven-TV-Sound system or radio-Bicycle-Landline-Private car-	As usual means of transportation	No	Own room or shared with the couple / children	Share time with the family	4	0	0	0	0	8	0	0	0	0	0	0	0	5	30	0	0	1
487	Cali	IGNACIO RENGIFO	79	Older than 64	Mixed race	1	1	1	High School incomplete	Ninth high school	Dedication to caring work		Freelance or self-employed	Between 1 and 2 SMLV	400000	Single	You have no partner	Does not apply	Does not apply	1	You and other non-relatives	3	Rented	Natural gas connected to the public network-Electric power-Aqueduct-Sewer-Garbage collection-Cable television	Yes	2	Clothes washing machine-Refrigerator or refrigerator-Blender-Iron-Electric or gas stove-Electric oven, gas or microwave oven-TV-Landline-	Does not apply	No	Own room or shared with the couple / children	My responsibilities with caring for other people	3	8	0	0	0	5	0	2	0	0	0	0	0	6	0	1	0	1
488	Cali	SANTA MÓNICA	27	Between 25 y 34	White	1	1	1	Technical or technological	Not applicable	Does not apply		Independent professional	Less than 1 SMLV	780000	Free union	You have a partner with whom you cohabit	3	1	0	You, your partner and your (s) son (s) or daughter (s)	3	Rented	Natural gas connected to the public network-Electric power-Aqueduct-Sewer-Garbage collection-Internet-Cable television-	Yes	3	Clothes washing machine-Refrigerator or refrigerator-Blender-Iron-Electric or gas stove-Electric oven, gas or microwave oven-TV-Sound or radio equipment-Motorcycle for private use-	Does not apply	No	Own room or shared with the couple / children	My rest and recreation	4	0	0	3	0	5	0	4	0	0	0	0	0	8	0	2	0	2
489	Cali	LA ISLA	37	Between 35 y 44	Afro-Colombian, Afro-descendant (black, mulatto, root, palenquera)	1	1	1	Primary	Not applicable	Does not apply		Domestic work	Does not apply	0	Married	You have a partner with whom you cohabit	18	0	0	You, your partner and your (s) son (s) or daughter (s)	3	Sublet	Electric power-Aqueduct-Natural gas connected to the public network-Garbage collection-Sewer-Internet-Cable television-	Yes	3	Clothes washing machine-Refrigerator or refrigerator-Blender-Iron-Electric or gas stove-Electric oven, gas or microwave oven-TV-Sound or radio-Bicycle	Recreational or sports use	No	Tv room	My rest and recreation	1	0	0	0	0	8	0	8	0	0	0	0	0	8	0	4	0	0
490	Cali	SAN ANTONIO	33	Between 25 y 34	White	1	1	1	Postgraduate	Not applicable	Does not apply		Domestic work	Does not apply	200000	Free union	You have no partner	Does not apply	Does not apply	0	You, your partner and your (s) son (s) or daughter (s)	3	Rented	Electric power-Aqueduct-Sewer-Garbage collection-Internet-Cable television-	Yes	3	Clothes washing machine-Refrigerator or refrigerator-Blender-Iron-Electric or gas stove-TV-Sound or radio equipment-	Does not apply	No	Dining room	A productive activity	3	0	0	8	0	3	0	8	0	0	0	0	0	8	0	4	0	0
491	Cali	SAN ANTONIO	29	Between 25 y 34	White	1	1	2	High School Diploma	Not applicable	Does not apply		Unemployed and looking for work	Does not apply	450000	Single	You have a partner with whom you cohabit	30	0	2	You and other relatives other than children and partner	3	Rented	Electric power-Aqueduct-Sewer-Garbage collection-Internet-Cable television-	Yes	3	Fridge or refrigerator-Blender-Iron-Electric or gas stove-TV-Sound or radio equipment-	Does not apply	No	Tv room	A productive activity	4	0	0	0	0	5	0	5	0	0	0	1	30	8	0	3	0	3
492	Cali	SAN ANTONIO	77	Older than 64	White	1	1	1	High School Diploma	Not applicable	Does not apply		Unemployed and looking for work	Does not apply	800000	Single	You have a partner with whom you do not cohabit and do not share family expenses	Does not apply	Does not apply	2	You, your children and other relatives	3	Sublet	Electric power-Natural gas connected to public network-Aqueduct-Sewer-Garbage collection-Cable television-	Yes	3	Clothes washing machine-Refrigerator or refrigerator-Blender-Iron-Electric or gas stove-Electric oven, gas or microwave oven-TV-Sound system or radio-Moto (work someone different from someone in your home) -	Does not apply	No	Own room or shared with the couple / children	My rest and recreation	4	0	0	0	0	14	0	8	0	0	0	0	0	4	0	0	0	1
493	Cali	SAN JUAN BOSCO	22	Between 18 y 24	None	1	1	1	Primary incomplete	second of primary	Economic difficulties		You are studying	Does not apply	650000	Single	You have no partner	Does not apply	Does not apply	1	You, your children and other relatives	3	Owncanceled	Aqueduct-Electric power-Natural gas connected to the public network-Sewer-Garbage collection-Internet-Cable television-	Yes	3	Clothes washing machine-Refrigerator or refrigerator-Blender-Iron-Electric or gas stove-Electric oven, gas or microwave oven-TV-Sound system or radio-Moto (work by someone other than someone in your home) -Bicycle -Phone fixed-Automobile for private use-Motorcycle for private use-	Recreational or sports use	No	Own room or shared with the couple / children	My rest and recreation	3	0	0	0	0	3	0	0	0	6	0	0	0	10	0	0	0	3
494	Cali	SAN JUAN BOSCO	85	Older than 64	Afro-Colombian, Afro-descendant (black, mulatto, root, palenquera)	1	1	1	High School Diploma	Not applicable	Does not apply		Pensioned	Does not apply	0	Single	You have a partner with whom you cohabit	1	0	2	You and other relatives other than children and partner	4	Rented	Electric power-Natural gas connected to public network-Aqueduct-Sewer-Garbage collection-Cable television-	Yes	3	Clothes washing machine-Refrigerator or refrigerator-Blender-Iron-Electric or gas stove-TV-Landline-	Does not apply	No	Own room or shared with the couple / children	My rest and recreation	1	0	0	0	0	4	0	8	0	0	0	0	0	4	0	0	0	0
495	Cali	SAN JUAN BOSCO	80	Older than 64	White	1	1	1	Primary	Not applicable	Does not apply		Domestic work	Does not apply	700000	Separated / Divorced	You have no partner	Does not apply	Does not apply	3	You and your son (s) or daughter (s)	3	Owncanceled	Electric power-Natural gas connected to public network-Aqueduct-Sewer-Garbage collection-Cable television-	Yes	2	Clothes washing machine-Refrigerator or refrigerator-Blender-Electric or gas stove-TV-Landline-	Does not apply	No	The whole house does not have a specific space	My responsibilities with domestic work	1	0	0	0	0	7	0	0	0	0	0	1	0	10	0	1	0	0
496	Cali	SALOMIA	41	Between 35 y 44	Mixed race	1	1	1	High School incomplete	Ninth high school	Economic difficulties		Independent professional	Less than 1 SMLV	0	Married	You have a partner with whom you cohabit	31	0	1	You, your partner and your (s) son (s) or daughter (s)	3	Family	Electricity-Natural gas connected to public network-Aqueduct-Sewer-Garbage collection-Internet-Cable television-	Yes	3	Clothes washing machine-Refrigerator or refrigerator-Blender-Iron-Electric or gas stove-Electric oven, gas or microwave oven-TV-Sound system or radio-Bicycle-Landline-Private car-	Recreational or sports use	No	Tv room	My rest and recreation	1	0	0	6	0	8	0	0	0	8	0	0	0	5	0	0	0	0
497	Cali	SALOMIA	48	Between 45 y 54	Mixed race	1	1	1	undergraduate degree	Not applicable	Does not apply		Unemployed and looking for work	Does not apply	1000000	Free union	You have a partner with whom you do not cohabit and do not share family expenses	Does not apply	Does not apply	0	You, your partner, your son (s) or daughter (s) and other relatives	3	Family	Electric power-Aqueduct-Sewer-Internet-Cable television-	Yes	Does not apply	Clothes washing machine-Refrigerator or refrigerator-Blender-Iron-Electric or gas stove-TV-Landline-	Does not apply	No	Tv room	My responsibilities with domestic work	4	0	0	0	0	3	0	8	0	0	0	0	0	8	0	0	0	0
498	Cali	SALOMIA	70	Older than 64	Mixed race	1	1	1	Technical or technological	Not applicable	Does not apply		Freelance or self-employed	Less than 1 SMLV	400000	Free union	You have a partner with whom you cohabit	4	0	4	You, your partner, your son (s) or daughter (s) and other relatives	3	Rented	Electric power-Natural gas connected to public network-Aqueduct-Sewer-Internet-Garbage collection-	Yes	2	Clothes washing machine-Refrigerator or refrigerator-Blender-Iron-Electric or gas stove-TV-Sound or radio-Fixed telephone-	Does not apply	No	Tv room	A productive activity	1	2	0	2	0	8	0	3	0	0	0	0	0	7	0	0	0	0
499	Cali	SAN JUAN BOSCO	58	Between 55 y 64	White	1	1	1	High School Diploma	Not applicable	Does not apply		Domestic work	Does not apply	1300000	Married	You have a partner with whom you cohabit	12	0	2	You, your partner and your (s) son (s) or daughter (s)	3	Rented	Electric power-Natural gas connected to public network-Aqueduct-Sewer-Garbage collection-	Yes	3	Clothes washing machine-Refrigerator or refrigerator-Blender-Iron-Electric or gas stove-TV-Sound or radio equipment-	Does not apply	No	Dining room	My responsibilities with caring for other people	1	0	0	0	0	12	0	0	0	0	0	1	0	10	0	2	0	0
500	Cali	SAN JUAN BOSCO	36	Between 35 y 44	Mixed race	1	1	1	High School Diploma	Not applicable	Does not apply		An employee with formal employment	Between 1 and 2 SMLV	0	Married	You have a partner with whom you cohabit	7	0	2	You, your partner and your (s) son (s) or daughter (s)	3	Rented	Electricity-Natural gas connected to public network-Aqueduct-Sewer-Garbage collection-Internet-Cable television-	Yes	3	Clothes washing machine-Refrigerator or refrigerator-Blender-Iron-Electric or gas stove-TV-Sound or radio-Motorbike (work from someone other than someone in your home) -Bicycle-Landline-	Recreational or sports use	No	Work or business space inside the house	A productive activity	1	8	0	0	0	2	0	6	0	0	0	0	0	6	0	2	0	1
501	Cali	SAN JUAN BOSCO	56	Between 55 y 64	Mixed race	1	1	1	High School Diploma	Not applicable	Does not apply		An employee with formal employment	Less than 1 SMLV	0	Single	You have a partner with whom you do not cohabit and do not share family expenses	Does not apply	Does not apply	0	You, your children and other relatives	3	Rented	Electricity-Natural gas connected to public network-Aqueduct-Sewer-Garbage collection-Internet-Cable television-	Yes	3	Clothes washing machine-Refrigerator or refrigerator-Blender-Iron-Electric or gas stove-TV-Sound or radio-Motorbike (work from someone other than someone in your home) -Bicycle-Landline-	Recreational or sports use	No	Tv room	My responsibilities with caring for other people	1	6	0	0	0	6	0	6	0	0	0	0	0	6	0	0	0	0
502	Cali	SALOMIA	96	Older than 64	Mixed race	1	1	1	High School incomplete	Sixth High schooll	Dedication to caring work		Pensioned	Does not apply	400000	Widow	You have no partner	Does not apply	Does not apply	0	You and your son (s) or daughter (s)	3	Family	Electricity-Natural gas connected to public network-Aqueduct-Sewer-Garbage collection-Internet-Cable television-	Yes	3	Refrigerator or refrigerator-Blender-Iron-Electric or gas stove-TV-Sound or radio-Landline phone-	Does not apply	No	Kitchen	My responsibilities with domestic work	1	0	0	0	0	0	0	0	0	4	0	0	0	1	0	1	0	1
503	Cali	SALOMIA	41	Between 35 y 44	Mixed race	1	1	1	undergraduate degree incomplete	Sixth semester	You are currently studying		Unemployed and looking for work	Does not apply	500000	Free union	You have no partner	Does not apply	Does not apply	2	You, your partner, your son (s) or daughter (s) and other relatives	3	Family	Electric power-Natural gas connected to public network-Aqueduct-Sewer-Garbage collection-Internet-	Yes	3	Clothes washing machine-Blender-Electric or gas stove-Electric oven, gas or microwave oven-TV-Sound or radio-Fixed telephone	Does not apply	No	Tv room	My rest and recreation	4	0	0	0	0	3	0	0	0	0	0	0	0	8	0	5	0	2
504	Cali	SALOMIA	78	Older than 64	White	1	1	3	Primary incomplete	First Primary	Economic difficulties		Domestic work	Does not apply	0	Widow	You have no partner	Does not apply	Does not apply	1	Only you	3	Family	Electric power-Aqueduct-Sewer-Garbage collection-Internet-Cable television-	Yes	6	Clothes washing machine-Refrigerator or refrigerator-Blender-Electric or gas stove-TV-Landline-	Does not apply	No	Kitchen	My responsibilities with domestic work	1	0	0	0	0	4	0	0	0	0	0	0	0	7	30	2	30	0
505	Cali	IGNACIO RENGIFO	59	Between 55 y 64	Mixed race	1	1	1	Primary incomplete	Third of primary	Study difficulties		Freelance or self-employed	Between 1 and 2 SMLV	0	Free union	You have no partner	Does not apply	Does not apply	6	You with your partner	3	Family	Electric power-Sewer-Aqueduct-Garbage collection-Internet-Cable television-	Yes	3	Clothes washing machine-Refrigerator or refrigerator-Blender-Iron-Electric or gas stove-TV-Sound or radio equipment-	Does not apply	No	Kitchen	My responsibilities with domestic work	1	8	0	8	0	1	0	0	0	0	0	1	0	8	0	4	0	1
506	Cali	IGNACIO RENGIFO	69	Older than 64	White	1	1	1	undergraduate degree	Not applicable	Does not apply		Domestic work	Does not apply	0	Widow	You have a partner with whom you cohabit	10	0	0	You and your son (s) or daughter (s)	3	Rented	Electricity-Natural gas connected to public network-Aqueduct-Sewer-Garbage collection-Internet-Cable television-	Yes	3	Clothes washing machine-Refrigerator or refrigerator-Blender-Iron-Electric or gas stove-TV-Sound or radio-Fixed telephone-Motorcycle for private use-	Does not apply	No	Kitchen	My responsibilities with domestic work	4	0	0	0	0	4	0	0	0	0	0	1	0	7	0	4	0	9
507	Cali	SAN ANTONIO	66	Older than 64	Mixed race	1	1	1	Primary	Not applicable	Does not apply		Freelance or self-employed	Less than 1 SMLV	0	Separated / Divorced	You have a partner with whom you cohabit	5	0	0	Only you	3	In the place where you are employed	Electric power-Natural gas connected to public network-Aqueduct-Sewer-Garbage collection-Cable television-	Yes	3	Clothes washing machine-Refrigerator or refrigerator-Blender-Iron-Electric or gas stove-TV-Sound or radio-Fixed telephone-	Does not apply	No	Own room or shared with the couple / children	My responsibilities with caring for other people	1	0	0	9	0	1	0	0	0	4	0	0	0	6	0	0	0	1
508	Cali	IGNACIO RENGIFO	41	Between 35 y 44	Mixed race	1	1	1	High School incomplete	Sixth High schooll	Economic difficulties		Domestic work	Does not apply	0	Separated / Divorced	You have a partner with whom you cohabit	20	0	1	You, your children and other relatives	3	Rented	Electricity-Natural gas connected to public network-Aqueduct-Sewer-Garbage collection-Internet-Cable television-	Yes	3	Clothes washing machine-Refrigerator or refrigerator-Blender-Iron-Electric or gas stove-TV-Sound or radio-Motorbike (work from someone other than someone in your home) -Bicycle-Landline-	Recreational or sports use	No	Kitchen	A productive activity	4	0	0	0	0	5	0	0	0	0	0	1	0	7	0	3	0	3
509	Cali	IGNACIO RENGIFO	84	Older than 64	Mixed race	1	1	1	High School incomplete	Sixth High schooll	Other		An employee with formal employment	Between 1 and 2 SMLV	0	Separated / Divorced	You have a partner with whom you cohabit	39	0	0	Only you	3	Rented	Electricity-Natural gas connected to public network-Aqueduct-Sewer-Garbage collection-Internet-Cable television-	Yes	3	Clothes washing machine-Refrigerator or refrigerator-Blender-Iron-Electric or gas stove-TV-Sound or radio-Bicycle	As usual means of transportation	No	Kitchen	My responsibilities with domestic work	1	8	0	0	0	5	0	0	0	0	0	3	0	6	0	0	0	2
510	Cali	IGNACIO RENGIFO	48	Between 45 y 54	Mixed race	1	1	1	High School Diploma	Not applicable	Does not apply		An employee with informal employment	Less than 1 SMLV	0	Married	You have a partner with whom you cohabit	5	0	4	You, your partner, your son (s) or daughter (s) and other relatives	2	Rented	Electricity-Natural gas connected to the public network-Aqueduct-Sewer-Internet-Garbage collection-Cable television-	Yes	3	Clothes washing machine-Refrigerator or refrigerator-Blender-Electric or gas stove-TV-Sound system or radio-Moto (someone who works different from someone in your home) -	Does not apply	No	Own room or shared with the couple / children	My rest and recreation	4	7	30	0	0	8	0	0	0	0	0	0	0	6	0	2	0	3
511	Cali	IGNACIO RENGIFO	72	Older than 64	Afro-Colombian, Afro-descendant (black, mulatto, root, palenquera)	1	1	1	Technical or technological	Not applicable	Does not apply		Domestic work	Does not apply	0	Single	You have no partner	Does not apply	Does not apply	Do not know / Do not answer	You, your children and other relatives	2	Family	Electricity-Natural gas connected to public network-Aqueduct-Sewer-Garbage collection-Internet-Cable television-	Yes	3	Clothes washing machine-Refrigerator or refrigerator-Blender-Iron-Electric or gas stove-Electric oven, gas or microwave oven-Sound or radio equipment-Landline-	Recreational or sports use	No	Tv room	Share time with the family	4	0	0	0	0	6	0	0	0	0	0	0	0	5	30	3	0	1
512	Cali	IGNACIO RENGIFO	22	Between 18 y 24	Mixed race	1	1	1	Primary incomplete	Fourth grade	Other		Employee and looking for work	Less than 1 SMLV	0	Single	You have no partner	Does not apply	Does not apply	1	You, your children and other relatives	3	Owncanceled	Electric Power-Aqueduct-Sewer-Garbage Collection-	Yes	3	Fridge or refrigerator-TV-	Does not apply	No	Tv room	My rest and recreation	1	8	0	0	0	2	30	3	0	0	0	0	0	8	30	0	0	2
513	Cali	IGNACIO RENGIFO	46	Between 45 y 54	Mixed race	1	1	1	Primary incomplete	Do not know / No answer	Economic difficulties		Unemployed and looking for work	Does not apply	0	Single	You have a partner with whom you cohabit	18	0	0	You and other relatives other than children and partner	3	Rented	Electricity-Natural gas connected to public network-Aqueduct-Sewer-Garbage collection-Internet-Cable television-	Yes	3	Clothes washing machine-Refrigerator or refrigerator-Blender-Iron-Electric or gas stove-TV-Sound or radio-Motorbike (someone working different from someone in your home) -Phone fixed-	Does not apply	No	Tv room	My rest and recreation	1	0	0	0	0	2	0	0	0	3	0	0	0	10	0	3	0	3
514	Cali	SAN JUAN BOSCO	50	Between 45 y 54	Indigenous	1	1	1	Technical or technological	Not applicable	Does not apply		An employee with formal employment	Between 1 and 2 SMLV	3000000	Married	You have no partner	Does not apply	Does not apply	0	You with your partner	3	Rented	Electricity-Natural gas connected to the public network-Aqueduct-Sewer-Internet-Garbage collection-Cable television-	Yes	3	Clothes washing machine-Refrigerator or refrigerator-Blender-Iron-Electric or gas stove-Electric oven, gas or microwave oven-TV-Sound system or radio-Bicycle-Motorbike (someone who works different from someone in your home) -Landline-	Recreational or sports use	No	The whole house does not have a specific space	There is no other space	1	9	0	0	0	3	0	3	0	0	0	1	0	6	0	2	0	2
515	Cali	SAN JUAN BOSCO	37	Between 35 y 44	White	1	1	1	Technical or technological	Not applicable	Does not apply		Freelance or self-employed	Less than 1 SMLV	2000000	Married	You have a partner with whom you cohabit	22	9	2	You, your partner and your (s) son (s) or daughter (s)	3	Family	Electricity-Natural gas connected to public network-Aqueduct-Sewer-Garbage collection-Internet-Cable television-	Yes	3	Clothes washing machine-Refrigerator or refrigerator-Blender-Iron-Electric or gas stove-Electric oven, gas or microwave oven-TV-Sound system or radio-Bicycle-Landline-Private car-	Recreational or sports use	No	Own room or shared with the couple / children	My rest and recreation	4	0	0	4	0	6	0	0	0	0	0	1	0	8	0	3	0	0
516	Cali	SAN JUAN BOSCO	73	Older than 64	Mixed race	1	1	1	High School Diploma	Not applicable	Does not apply		Unemployed and not looking for work	Does not apply	700000	Widow	You have no partner	Does not apply	Does not apply	0	You, your children and other relatives	3	Family	Electric Power-Aqueduct-Sewer-Garbage Collection-	Yes	3	Clothes washing machine-Refrigerator or refrigerator-Blender-Electric or gas stove-TV-	Does not apply	No	Own room or shared with the couple / children	My rest and recreation	1	0	0	0	0	6	0	0	0	0	0	0	0	8	0	3	0	1
517	Cali	SALOMIA	73	Older than 64	Mixed race	1	1	1	High School incomplete	Sixth High schooll	Economic difficulties		Domestic work	Does not apply	0	Married	You have no partner	Does not apply	Does not apply	0	You, your partner and your (s) son (s) or daughter (s)	3	Family	Electric power-Aqueduct-Natural gas connected to the public network-Garbage collection-Sewer-Internet-Cable television-	Yes	3	Clothes washing machine-Refrigerator or refrigerator-Blender-Iron-Electric or gas stove-TV-Sound or radio equipment-	Does not apply	No	Tv room	A productive activity	4	0	0	0	0	5	0	0	0	0	0	0	0	6	0	0	0	0
518	Cali	SALOMIA	56	Between 55 y 64	White	1	1	1	Technical or technological	Not applicable	Does not apply		Unemployed and looking for work	Does not apply	720000	Single	You have no partner	Does not apply	Does not apply	1	You and your son (s) or daughter (s)	1	Family	Electric power-Aqueduct-Sewer-Garbage collection-Cable television-	Yes	Do not know	TV	Does not apply	No	Own room or shared with the couple / children	My rest and recreation	1	10	0	0	0	2	0	12	0	0	0	0	0	8	0	0	20	1
519	Cali	SALOMIA	18	Between 18 y 24	Mixed race	1	1	1	Technical or technological	Not applicable	Does not apply		You are studying	Does not apply	0	Free union	You have no partner	Does not apply	Does not apply	0	You with your partner	1	Rented	Electricity-Natural gas connected to public network-Aqueduct-Sewer-Garbage collection-Internet-Cable television-	Yes	Do not know	Clothes washing machine-Refrigerator or refrigerator-Blender-Iron-Electric or gas stove-Electric oven, gas or microwave oven-TV-Sound or radio-Moto equipment (work by someone other than someone in your home) -Phone fixed-	Does not apply	No	Tv room	My rest and recreation	4	0	0	8	0	0	0	0	0	4	0	0	0	7	0	0	0	3
520	Cali	JORGE ELIECER GAITÁN	65	Older than 64	Mixed race	1	1	1	Primary incomplete	Third of primary	Economic difficulties		Domestic work	Does not apply	500000	Free union	You have a partner with whom you cohabit	21	4	0	You with your partner	1	Rented	Electric power-Aqueduct-Natural gas connected to the public network-Sewer-Garbage collection-Cable television-	Yes	Do not know	Blender-Iron-Electric or gas stove-TV-Sound or radio equipment-	Does not apply	No	Kitchen	My responsibilities with caring for other people	4	0	0	0	0	1	0	0	0	0	0	2	0	8	0	2	0	2
521	Cali	JORGE ELIECER GAITÁN	64	Between 55 y 64	Afro-Colombian, Afro-descendant (black, mulatto, root, palenquera)	1	1	1	Primary	Not applicable	Does not apply		Domestic work	Does not apply	300000	Single	You have a partner with whom you do not cohabit	1	0	0	You and your son (s) or daughter (s)	3	Family	Electric power-Aqueduct-Sewer-Garbage collection-Internet-Cable television-	Yes	3	Fridge or refrigerator-Blender-Iron-Electric or gas stove-Electric oven, gas or microwave oven-TV	Does not apply	No	Tv room	A productive activity	1	0	0	0	0	6	0	6	0	0	0	1	0	9	0	0	0	6
522	Cali	EL GUABAL	64	Between 55 y 64	None	1	1	1	High School Diploma	Not applicable	Does not apply		Domestic work	Does not apply	0	Single	You have no partner	Does not apply	Does not apply	0	You with your partner	3	Family	Electric power-Natural gas connected to public network-Aqueduct-Sewer-Garbage collection-	Yes	2	Clothes washing machine-Refrigerator or refrigerator-Iron-Electric or gas stove-TV-	Does not apply	No	Own room or shared with the couple / children	My rest and recreation	4	0	0	0	0	4	0	0	0	0	0	0	0	8	0	0	0	0
523	Cali	EL GUABAL	56	Between 55 y 64	Mixed race	1	1	1	undergraduate degree	Not applicable	Does not apply		Freelance or self-employed	Less than 1 SMLV	0	Separated / Divorced	You have a partner with whom you do not cohabit and do not share family expenses	Does not apply	Does not apply	2	You and your son (s) or daughter (s)	3	Family	Electric power-Natural gas connected to public network-Aqueduct-Sewer-Garbage collection-Cable television-	Yes	2	Clothes washing machine-Refrigerator or refrigerator-Blender-Iron-Electric or gas stove-TV-	Does not apply	No	Own room or shared with the couple / children	My rest and recreation	4	0	0	1	0	9	0	1	0	0	0	0	0	7	0	0	0	0
524	Cali	EL GUABAL	72	Older than 64	None	1	1	1	Technical or technological	Not applicable	Does not apply		Unemployed and looking for work	Does not apply	300000	Separated / Divorced	You have a partner with whom you cohabit	31	0	3	You, your children and other relatives	1	Rented	Electric power-Aqueduct-Garbage collection-Sewer-Internet-Cable television-	Yes	3	Clothes washing machine-Refrigerator or refrigerator-Blender-Electric or gas stove-TV-Sound or radio-Fixed telephone-	Does not apply	No	Kitchen	My responsibilities with domestic work	4	0	0	0	0	5	0	0	0	0	0	0	0	6	0	12	0	0
525	Cali	EL GUABAL	39	Between 35 y 44	Mixed race	1	1	1	Technical or technological	Not applicable	Does not apply		Freelance or self-employed	Between 1 and 2 SMLV	0	Single	You have a partner with whom you cohabit	18	0	5	You, your children and other relatives	1	Own with Mortgage	Electric power-Aqueduct-Sewer-Garbage collection-Cable television-	Yes	Do not know	Television-Sound or radio equipment-	Does not apply	No	Kitchen	My responsibilities with domestic work	1	15	5	0	0	0	0	0	0	0	0	0	0	6	0	0	0	0
526	Cali	LAS DELICAS	86	Older than 64	Other	1	1	1	Primary incomplete	second of primary	Study difficulties		Pensioned	Does not apply	0	Single	You have no partner	Does not apply	Does not apply	4	You and other relatives other than children and partner	4	Family	Electric power-Natural gas connected to public network-Aqueduct-Sewer-Garbage collection-Cable television-	Yes	3	Clothes washing machine-Refrigerator or refrigerator-Blender-Iron-Electric or gas stove-TV-Sound or radio-Fixed telephone-	Does not apply	Yes	Kitchen	My responsibilities with domestic work	1	0	0	0	0	1	0	2	0	0	0	0	20	4	0	2	0	3
527	Cali	MANZANARES	68	Older than 64	Afro-Colombian, Afro-descendant (black, mulatto, root, palenquera)	1	1	1	Primary incomplete	Fourth grade	Study difficulties		Pensioned	Does not apply	0	Free union	You have a partner with whom you cohabit	50	0	0	Only you	3	Rented	Electric power-Natural gas connected to public network-Aqueduct-Sewer-Garbage collection-Internet-	Yes	3	Clothes washing machine-Refrigerator or refrigerator-Blender-Electric or gas stove-TV-Sound or radio-Fixed telephone-	Does not apply	No	Dining room	My rest and recreation	1	0	0	0	0	3	0	0	0	0	0	0	30	9	0	3	0	2
528	Cali	SAN PASCUAL	63	Between 55 y 64	Mixed race	1	1	1	Primary	Not applicable	Does not apply		Domestic work	Does not apply	0	Separated / Divorced	You have no partner	Does not apply	Does not apply	2	You and your son (s) or daughter (s)	2	Rented	Electricity-Natural gas connected to public network-Aqueduct-Sewer-Garbage collection-Internet-Cable television-	Yes	3	Clothes washing machine-Refrigerator or refrigerator-Blender-Iron-Electric or gas stove-TV-Landline-	Does not apply	No	Own room or shared with the couple / children	My rest and recreation	2	0	0	0	0	3	0	0	0	0	0	0	0	7	0	0	0	0
529	Cali	SAN PASCUAL	44	Between 35 y 44	White	1	1	1	High School incomplete	UnTenthschool	You are currently studying		Independent professional	Between 1 and 2 SMLV	0	Free union	You have a partner with whom you cohabit	2	0	1	You, your children and other relatives	3	Family	Electricity-Natural gas connected to public network-Aqueduct-Sewer-Garbage collection-Internet-Cable television-	Yes	3	Refrigerator or refrigerator-Blender-Iron-Gas or electric stove-Television-Moto (work by someone other than someone in your home) -Bicycle-Landline-	As usual means of transportation	No	Own room or shared with the couple / children	My rest and recreation	4	10	0	0	0	1	0	2	0	5	0	0	0	5	0	0	0	1
530	Cali	SAN PASCUAL	46	Between 45 y 54	White	1	1	1	Primary incomplete	First Primary	Study difficulties		Freelance or self-employed	Less than 1 SMLV	0	Single	You have a partner with whom you cohabit	16	0	1	You and your parents (mother and father)	3	Rented	Electric power-Natural gas connected to public network-Aqueduct-Sewer-Garbage collection-Internet-	Yes	2	Clothes washing machine-Refrigerator or refrigerator-Blender-Iron-Electric or gas stove-TV-Landline-	Does not apply	No	Own room or shared with the couple / children	My rest and recreation	1	0	0	12	0	2	0	0	0	0	0	1	0	8	0	0	30	0
531	Cali	LAS DELICAS	76	Older than 64	White	1	1	1	Primary	Not applicable	Does not apply		Pensioned	Does not apply	0	Widow	You have no partner	Does not apply	Does not apply	2	You and your son (s) or daughter (s)	3	Rented	Electricity-Natural gas connected to the public network-Aqueduct-Sewer-Internet-Garbage collection-Cable television-	Yes	2	Clothes washing machine-Refrigerator or refrigerator-Blender-Iron-Electric or gas stove-TV-Sound or radio equipment-	Does not apply	No	Tv room	My rest and recreation	1	0	0	0	0	12	0	0	0	0	0	3	0	10	0	2	0	2
532	Cali	LAS DELICAS	88	Older than 64	Afro-Colombian, Afro-descendant (black, mulatto, root, palenquera)	1	1	66	High School incomplete	Sixth High schooll	Other		Freelance or self-employed	Less than 1 SMLV	0	Single	You have a partner with whom you cohabit	30	0	0	You and other relatives other than children and partner	2	Rented	Electric Power-Aqueduct-Sewer-Garbage Collection-	Yes	2	Electric or gas stove	Does not apply	No	Tv room	A productive activity	1	0	0	2	0	1	0	0	0	0	0	0	0	8	0	0	0	0
533	Cali	LAS DELICAS	61	Between 55 y 64	Mixed race	1	1	1	Primary	Not applicable	Does not apply		Domestic work	Does not apply	0	Single	You have no partner	Does not apply	Does not apply	0	Only you	3	Rented	Natural gas connected to the public network-Aqueduct-Electric power-Sewer-Garbage collection-Internet-Cable television-	Yes	3	Clothes washing machine-Refrigerator or refrigerator-Blender-Electric or gas stove-Electric oven, gas or microwave oven-TV-Sound or radio-Fixed telephone	Does not apply	No	Tv room	A productive activity	4	0	0	0	0	4	0	0	0	0	0	1	30	10	0	0	30	8
534	Cali	SAN PASCUAL	55	Between 55 y 64	Afro-Colombian, Afro-descendant (black, mulatto, root, palenquera)	1	1	1	High School incomplete	Tenthschool	Dedication to caring work		Unemployed and looking for work	Does not apply	0	Single	You have no partner	Does not apply	Does not apply	3	You, your children and other relatives	3	Rented	Electric power-Natural gas connected to public network-Aqueduct-Sewer-Garbage collection-	Yes	3	Clothes washing machine-Refrigerator or refrigerator-Blender-Electric or gas stove-TV-	Does not apply	No	Own room or shared with the couple / children	My rest and recreation	1	0	0	0	0	3	0	0	0	0	0	2	0	7	30	5	0	3
535	Cali	SAN PASCUAL	65	Older than 64	White	1	1	1	High School Diploma	Not applicable	Does not apply		Domestic work	Does not apply	0	Separated / Divorced	You have no partner	Does not apply	Does not apply	0	You, your children and other relatives	2	Rented	Electric power-Natural gas connected to public network-Aqueduct-Sewer-Garbage collection-	Yes	3	Refrigerator or refrigerator-Blender-Electric or gas stove-Television-Motorcycle for private use-	Does not apply	No	Kitchen	A productive activity	4	0	0	0	0	2	30	0	0	0	0	0	0	7	0	3	0	1
536	Cali	URBANIZACILN NUEVA GRANADA	50	Between 45 y 54	Mixed race	1	1	2	Postgraduate	Not applicable	Does not apply		Employee and looking for work	Less than 1 SMLV	2000000	Single	You have no partner	Does not apply	Does not apply	1	You and other relatives other than children and partner	2	Family	Electricity-Natural gas connected to public network-Aqueduct-Sewer-Garbage collection-Internet-Cable television-	Yes	3	Clothes washing machine-Refrigerator or refrigerator-Blender-Electric or gas stove-TV-Sound or radio-Motorcycle for private use-	Does not apply	No	Tv room	My rest and recreation	1	9	0	0	0	2	0	0	0	0	0	2	0	10	0	1	0	2
537	Cali	SAN ANTONIO	32	Between 25 y 34	Indigenous	1	1	1	High School incomplete	Eighthschool	Study difficulties		Unemployed and not looking for work	Does not apply	1000000	Free union	You have a partner with whom you do not cohabit and do not share family expenses	Does not apply	Does not apply	0	You with your partner	4	Owncanceled	Electricity-Natural gas connected to public network-Aqueduct-Sewer-Garbage collection-Internet-Cable television-	Yes	3	Clothes washing machine-Refrigerator or refrigerator-Blender-Iron-Electric or gas stove-TV-Sound or radio-Moto equipment (someone who works differently from someone in your home) -	Does not apply	No	Dining room	My rest and recreation	1	0	0	0	0	3	0	0	0	2	0	2	0	1	0	0	0	0
538	Cali	EL JORDAN	82	Older than 64	Indigenous	1	1	1	Primary	Not applicable	Does not apply		Independent professional	Between 1 and 2 SMLV	800000	Widow	You have no partner	Does not apply	Does not apply	0	You and other non-relatives	4	Owncanceled	Electricity-Natural gas connected to public network-Aqueduct-Sewer-Garbage collection-Internet-Cable television-	Yes	3	Clothes washing machine-Refrigerator or refrigerator-Blender-Iron-Electric or gas stove-Electric oven, gas or microwave oven-TV-Sound or radio-Fixed telephone	Does not apply	Yes	Tv room	My rest and recreation	3	5	0	5	0	2	0	2	0	1	0	3	0	6	30	1	0	1
539	Cali	LAS DELICAS	49	Between 45 y 54	Afro-Colombian, Afro-descendant (black, mulatto, root, palenquera)	1	1	1	Postgraduate Incomplete	Do not know / No answer	You are currently studying		An employee with informal employment	Less than 1 SMLV	0	Single	You have a partner with whom you do not cohabit and do not share family expenses	Does not apply	Does not apply	1	You and your son (s) or daughter (s)	5	Rented	Electric power-Natural gas connected to public network-Aqueduct-Sewer-Garbage collection-	Yes	3	Clothes washing machine-Refrigerator or refrigerator-Blender-Electric or gas stove-Iron-Television-Bicycle-	As usual means of transportation	No	Tv room	I perform several activities	4	6	0	0	0	5	0	0	0	0	0	2	0	7	0	2	45	0
540	Cali	LAS DELICAS	36	Between 35 y 44	None	1	1	1	High School Diploma	Not applicable	Does not apply		An employee with formal employment	Between 1 and 2 SMLV	0	Free union	You have no partner	Does not apply	Does not apply	2	You, your partner and your (s) son (s) or daughter (s)	4	Family	Electricity-Natural gas connected to public network-Aqueduct-Sewer-Garbage collection-Internet-Cable television-	Yes	3	Clothes washing machine-Refrigerator or refrigerator-Blender-Iron-Electric or gas stove-Electric oven, gas or microwave oven-TV-Moto (work by someone other than someone in your home) -Motorcycle motorcycle-	Does not apply	No	The whole house does not have a specific space	My responsibilities with domestic work	4	9	30	0	0	5	0	0	0	0	0	0	0	6	0	2	0	0
541	Cali	MANZANARES	52	Between 45 y 54	Indigenous	1	1	1	High School Diploma	Not applicable	Does not apply		An employee with formal employment	Between 1 and 2 SMLV	0	Single	You have no partner	Does not apply	Does not apply	3	Only you	4	Family	Electric power-Aqueduct-Sewer-Garbage collection-Internet-	Yes	2	Fridge or refrigerator-Blender-Iron-Electric or gas stove-TV-	Does not apply	No	Kitchen	My responsibilities with domestic work	1	9	0	0	0	0	3	0	0	0	0	1	0	4	0	2	0	1
542	Cali	URBANIZACILN NUEVA GRANADA	60	Between 55 y 64	None	1	1	1	Technical or technological	Not applicable	Does not apply		Domestic work	Does not apply	0	Married	You have no partner	Does not apply	Does not apply	0	You, your partner and your (s) son (s) or daughter (s)	4	Family	Electricity-Natural gas connected to public network-Aqueduct-Sewer-Garbage collection-Internet-Cable television-	Yes	3	Clothes washing machine-Refrigerator or refrigerator-Blender-Iron-Electric or gas stove-TV-Bicycle-Landline-	Recreational or sports use	No	Garden, patio or terrace	My rest and recreation	4	5	0	0	0	3	0	2	0	2	0	1	0	6	0	3	0	1
543	Cali	EL GUABAL	92	Older than 64	Mixed race	1	1	1	Primary incomplete	second of primary	Economic difficulties		Pensioned	Does not apply	150000	Widow	You have no partner	Does not apply	Does not apply	0	Only you	4	Rented	Electric power-Natural gas connected to public network-Aqueduct-Sewer-Garbage collection-	Yes	2	Clothes washing machine-Refrigerator or refrigerator-Blender-Iron-Electric or gas stove-TV-Sound or radio-Fixed telephone-	Does not apply	No	Own room or shared with the couple / children	There is no other space	4	0	0	0	0	0	0	0	0	0	0	2	0	5	0	2	0	0
544	Cali	EL GUABAL	50	Between 45 y 54	None	1	1	1	High School incomplete	Tenthschool	Economic difficulties		An employee with informal employment	Less than 1 SMLV	0	Married	You have no partner	Does not apply	Does not apply	3	You, your partner and your (s) son (s) or daughter (s)	3	Family	Electric power-Aqueduct-Sewer-Garbage collection-Internet-Cable television-	Yes	3	Clothes washing machine-Refrigerator or refrigerator-Blender-Iron-Electric or gas stove-Television-Moto (work by someone other than someone in your home) -Bicycle-Landline-	As usual means of transportation	No	Balcony or hallway	To keep my privacy	1	9	0	0	0	7	30	0	0	0	0	1	30	6	0	2	0	1
545	Cali	EL GUABAL	67	Older than 64	Mixed race	1	1	1	High School incomplete	Sixth High schooll	Economic difficulties		An employee with informal employment	Do not know	0	Single	You have no partner	Does not apply	Does not apply	0	You and other relatives other than children and partner	3	Rented	Electricity-Natural gas connected to public network-Aqueduct-Sewer-Garbage collection-Internet-Cable television-	Yes	3	Clothes washing machine-Refrigerator or refrigerator-Blender-Iron-Electric or gas stove-Electric oven, gas or microwave oven-TV-Sound or radio equipment-Private car-Landline-	Does not apply	Yes	Kitchen	My responsibilities with domestic work	2	0	0	0	0	0	0	8	0	0	0	1	0	6	0	0	0	2
546	Cali	JORGE ELIECER GAITAN	54	Between 45 y 54	Mixed race	1	1	1	Primary incomplete	Third of primary	Couple or family pressure		An employee with formal employment	Between 1 and 2 SMLV	1600000	Separated / Divorced	You have no partner	Does not apply	Does not apply	3	You and other relatives other than children and partner	4	Housing assigned by the state	Electric power-Natural gas connected to the public network-Sewer-Aqueduct-Garbage collection-Internet-Cable television-	Yes	3	Clothes washing machine-Refrigerator or refrigerator-Blender-Iron-Electric or gas stove-Electric oven, gas or microwave oven-TV-Sound or radio-Fixed telephone	Does not apply	No	Own room or shared with the couple / children	To keep my privacy	1	8	0	0	0	4	0	3	0	0	0	0	0	6	0	2	0	0
547	Cali	JORGE ELIECER GAITAN	68	Older than 64	Afro-Colombian, Afro-descendant (black, mulatto, root, palenquera)	1	1	1	undergraduate degree incomplete	Third semester	Study difficulties		Domestic work	Does not apply	0	Married	You have no partner	Does not apply	Does not apply	0	You, your partner and your (s) son (s) or daughter (s)	3	Family	Electric power-Natural gas connected to public network-Aqueduct-Sewer-Garbage collection-	Yes	3	Clothes washing machine-Refrigerator or refrigerator-Blender-Iron-Electric or gas stove-Electric oven, gas or microwave oven-TV-Private car-Landline-	Does not apply	No	Tv room	My rest and recreation	4	0	0	2	0	3	0	16	0	0	0	0	0	5	0	0	0	0
548	Cali	URBANIZACILN NUEVA GRANADA	44	Between 35 y 44	Mixed race	1	1	1	Technical or technological	Not applicable	Does not apply		Unemployed and not looking for work	Does not apply	0	Free union	You have a partner with whom you cohabit	14	0	0	You, your partner, your son (s) or daughter (s) and other relatives	2	Rented	Electric power-Natural gas connected to public network-Aqueduct-Sewer-Garbage collection-Cable television-	Yes	3	Clothes washing machine-Refrigerator or refrigerator-Blender-Iron-Electric or gas stove-Electric oven, gas or microwave oven-TV-Bicycle-Motorcycle for private use-	As usual means of transportation	No	Tv room	My rest and recreation	4	0	0	0	0	3	0	10	0	0	0	0	0	8	8	0	0	2
549	Cali	LA CAMPIÑA	46	Between 45 y 54	Mixed race	1	1	1	undergraduate degree	Not applicable	Does not apply		An employee with informal employment	Less than 1 SMLV	0	Separated / Divorced	You have no partner	Does not apply	Does not apply	4	You, your children and other relatives	2	Family	Electricity-Natural gas connected to public network-Aqueduct-Sewer-Garbage collection-Internet-Cable television-	Yes	3	Clothes washing machine-Refrigerator or refrigerator-Blender-Iron-Electric or gas stove-Electric oven, gas or microwave oven-TV-Landline-	Does not apply	No	The whole house does not have a specific space	My responsibilities with caring for other people	3	6	0	0	0	1	0	0	0	2	0	0	0	6	0	1	0	1
550	Cali	LA CAMPIÑA	46	Between 45 y 54	Mixed race	1	1	1	High School Diploma	Not applicable	Does not apply		You have never worked	Does not apply	0	Free union	You have no partner	Does not apply	Does not apply	1	You, your partner and your (s) son (s) or daughter (s)	2	Family	Electric power-Natural gas connected to public network-Aqueduct-Sewer-Garbage collection-	Yes	3	Clothes washing machine-Refrigerator or refrigerator-Blender-Iron-Electric or gas stove-TV-Sound or radio equipment-	Does not apply	No	Dining room	Share time with the family	1	0	0	0	0	5	0	8	0	0	0	0	0	6	0	4	0	2
551	Cali	LA CAMPIÑA	36	Between 35 y 44	White	1	1	1	undergraduate degree	Not applicable	Does not apply		Domestic work	Does not apply	0	Free union	You have a partner with whom you cohabit	15	0	3	You, your partner and your (s) son (s) or daughter (s)	3	Rented	Electricity-Natural gas connected to public network-Aqueduct-Sewer-Garbage collection-Internet-Cable television-	Yes	3	Clothes washing machine-Refrigerator or refrigerator-Blender-Iron-Electric or gas-stove-Television-Moto (work by someone other than someone in your home) -	Does not apply	No	The whole house does not have a specific space	My responsibilities with caring for other people	4	0	0	4	0	3	0	5	0	3	0	0	0	7	0	7	0	1
552	Cali	LA CAMPIÑA	65	Older than 64	Mixed race	1	1	1	High School incomplete	Eighthschool	Economic difficulties		Pensioned	Does not apply	0	Separated / Divorced	You have a partner with whom you do not cohabit	6	0	0	You and your son (s) or daughter (s)	3	Rented	Electric power-Natural gas connected to public network-Sewer-Aqueduct-Garbage collection-	Yes	3	Clothes washing machine-Refrigerator or refrigerator-Blender-Iron-Electric or gas stove-Electric oven, gas or microwave oven-TV-Moto (work by someone other than someone in your home) -	Does not apply	No	Own room or shared with the couple / children	My rest and recreation	4	6	0	0	0	1	0	0	0	0	0	0	0	7	30	0	0	2
553	Cali	LA CAMPIÑA	57	Between 55 y 64	Other	1	1	1	Technical or technological	Not applicable	Does not apply		Unemployed and looking for work	Does not apply	600000	Single	You have a partner with whom you cohabit	39	0	0	You and other relatives other than children and partner	5	Rented	Electricity-Natural gas connected to public network-Aqueduct-Sewer-Garbage collection-Internet-Cable television-	Yes	3	Clothes washing machine-Refrigerator or refrigerator-Blender-Iron-Electric or gas stove-Electric oven, gas or microwave oven-TV-Sound system or radio-Moto (work by someone other than someone in your home) -Bicycle -Phone fixed-Automobile for private use-Motorcycle for private use-	As usual means of transportation	Yes	Dining room	Study	4	0	0	0	0	0	0	0	0	0	0	4	0	8	0	3	0	6
554	Cali	LA CAMPIÑA	55	Between 55 y 64	White	1	1	1	Primary incomplete	Fourth grade	Study difficulties		Freelance or self-employed	Between 1 and 2 SMLV	1000000	Married	You have no partner	Does not apply	Does not apply	1	You, your partner and your (s) son (s) or daughter (s)	4	Owncanceled	Electric power-Natural gas connected to the public network-Sewer-Garbage collection-Internet-Cable television-Aqueduct-	Yes	3	Clothes washing machine-Refrigerator or refrigerator-Blender-Iron-Electric or gas stove-TV-Landline-	Does not apply	No	Dining room	My rest and recreation	3	3	0	2	0	12	0	0	0	0	0	3	0	6	0	0	0	3
555	Cali	EL GUABAL	49	Between 45 y 54	None	1	1	1	High School incomplete	Eighthschool	Other		An employee with formal employment	Between 1 and 2 SMLV	0	Single	You have a partner with whom you cohabit	33	0	3	You and your son (s) or daughter (s)	3	Rented	Electricity-Natural gas connected to public network-Aqueduct-Sewer-Garbage collection-Internet-Cable television-	Yes	3	Refrigerator or refrigerator-Blender-Electric or gas stove-TV-Sound system or radio-Moto (someone who works different from someone in your home) -Phone fixed-	Does not apply	No	Own room or shared with the couple / children	My responsibilities with domestic work	4	8	0	0	0	4	0	6	0	0	0	0	0	7	0	0	0	0
556	Cali	DEPARTAMENTAL	77	Older than 64	Afro-Colombian, Afro-descendant (black, mulatto, root, palenquera)	1	1	1	High School Diploma	Not applicable	Does not apply		An employee with formal employment	More than 5 SMLV	0	Free union	You have no partner	Does not apply	Does not apply	2	You, your partner, your son (s) or daughter (s) and other relatives	4	Family	Electricity-Natural gas connected to public network-Aqueduct-Sewer-Garbage collection-Internet-Cable television-	Yes	3	Clothes washing machine-Refrigerator or refrigerator-Blender-Iron-Electric or gas stove-Electric oven, gas or microwave oven-TV-Sound or radio equipment-Bicycle-Private car-	Recreational or sports use	Yes	Tv room	My responsibilities with caring for other people	3	8	0	0	0	2	0	4	0	0	0	0	0	6	0	1	0	2
557	Cali	DEPARTAMENTAL	47	Between 45 y 54	White	1	1	1	undergraduate degree	Not applicable	Does not apply		Freelance or self-employed	Between 1 and 2 SMLV	0	Married	You have no partner	Does not apply	Does not apply	1	You, your partner, your son (s) or daughter (s) and other relatives	4	Rented	Electricity-Natural gas connected to public network-Aqueduct-Sewer-Garbage collection-Internet-Cable television-	Yes	3	Clothes washing machine-Refrigerator or refrigerator-Blender-Iron-Electric or gas stove-TV-Sound or radio-Fixed telephone-	Does not apply	No	Own room or shared with the couple / children	My responsibilities with caring for other people	4	0	0	8	0	4	0	0	0	3	0	1	0	7	0	0	0	0
558	Cali	DEPARTAMENTAL	62	Between 55 y 64	Afro-Colombian, Afro-descendant (black, mulatto, root, palenquera)	1	1	1	Technical or technological	Not applicable	Does not apply		Domestic work	Does not apply	0	Free union	You have a partner with whom you cohabit	46	0	2	You, your partner, your son (s) or daughter (s) and other relatives	4	Own with Mortgage	Electric power-Natural gas connected to public network-Aqueduct-Sewer-Garbage collection-Cable television-	Yes	3	Clothes washing machine-Refrigerator or refrigerator-Blender-Iron-Electric or gas stove-TV-Sound or radio equipment-	Does not apply	No	Dining room	A productive activity	1	8	0	0	0	10	0	4	0	0	0	0	0	4	0	2	0	0
559	Cali	EL JORDAN	43	Between 35 y 44	Mixed race	1	1	1	High School Diploma	Not applicable	Does not apply		Freelance or self-employed	Between 1 and 2 SMLV	0	Separated / Divorced	You have a partner with whom you cohabit	6	0	2	Only you	4	Rented	Electric power-Aqueduct-Sewer-Garbage collection-Internet-	Yes	2	Fridge or refrigerator-Blender-Electric or gas stove-Landline-	Does not apply	No	Own room or shared with the couple / children	My responsibilities with caring for other people	1	3	0	3	0	4	0	0	0	2	0	1	30	7	0	0	30	0
560	Cali	EL JORDAN	28	Between 25 y 34	White	1	1	1	High School incomplete	UnTenthschool	Economic difficulties		An employee with formal employment	Between 1 and 2 SMLV	400000	Free union	You have no partner	Does not apply	Does not apply	0	You with your partner	4	Family	Electricity-Natural gas connected to public network-Aqueduct-Sewer-Garbage collection-Internet-Cable television-	Yes	3	Clothes washing machine-Refrigerator or refrigerator-Blender-Iron-Electric or gas stove-TV-Sound or radio-Motorbike (someone who works different from someone in your home) -Motorcycle for private use-	Does not apply	No	Tv room	Share time with the family	4	8	0	0	0	3	0	0	0	8	0	0	0	7	0	3	0	1
561	Cali	EL JORDAN	60	Between 55 y 64	Indigenous	1	1	1	None	None	Economic difficulties		Freelance or self-employed	Less than 1 SMLV	1200000	Separated / Divorced	You have a partner with whom you cohabit	12	0	1	You, your children and other relatives	2	Rented	Electricity-Natural gas connected to public network-Aqueduct-Sewer-Garbage collection-Internet-Cable television-	Yes	3	Clothes washing machine-Refrigerator or refrigerator-Blender-Electric or gas stove-TV-Bicycle-Landline-	As usual means of transportation	No	Kitchen	My responsibilities with caring for other people	4	0	0	0	0	0	0	12	0	0	0	0	0	6	0	0	0	0
562	Cali	EL GUABAL	57	Between 55 y 64	Mixed race	1	1	1	Technical or technologicalIC	Third semester	Economic difficulties		Pensioned	Does not apply	0	Single	You have a partner with whom you cohabit	12	0	2	You and your son (s) or daughter (s)	4	Rented	Electricity-Natural gas connected to public network-Aqueduct-Sewer-Garbage collection-Internet-Cable television-	Yes	3	Clothes washing machine-TV-Blender-Fridge or refrigerator-Iron-Electric or gas stove-Sound or radio equipment-	Does not apply	No	Kitchen	My responsibilities with domestic work	1	0	0	0	0	5	0	0	0	0	0	2	0	4	0	1	0	3
563	Cali	EL GUABAL	49	Between 45 y 54	Mixed race	1	1	1	High School incomplete	Seventh of high school	Economic difficulties		Independent professional	Between 1 and 2 SMLV	800000	Single	You have no partner	Does not apply	Does not apply	3	You and other non-relatives	3	Family	Electricity-Natural gas connected to public network-Aqueduct-Sewer-Garbage collection-Internet-Cable television-	Yes	3	Clothes washing machine-Refrigerator or refrigerator-Blender-Iron-Electric or gas stove-TV-Sound or radio-Fixed telephone-	Does not apply	No	Kitchen	My responsibilities with domestic work	4	4	0	4	0	2	30	8	0	2	0	3	0	5	0	0	0	0
564	Cali	EL INGENIO	28	Between 25 y 34	White	1	1	1	undergraduate degree	Not applicable	Does not apply		Independent professional	Between 1 and 2 SMLV	0	Free union	You have no partner	Does not apply	Does not apply	1	You, your partner, your son (s) or daughter (s) and other relatives	3	Rented	Electric power-Natural gas connected to public network-Aqueduct-Sewer-Garbage collection-Cable television-	Yes	3	Refrigerator or refrigerator-Clothes washing machine-Blender-Iron-Electric or gas stove-Electric oven, gas or microwave oven-TV-Sound system or radio-Bicycle-Landline-Private car-	As usual means of transportation	No	Own room or shared with the couple / children	My rest and recreation	3	0	0	8	0	2	0	0	0	0	0	0	0	8	0	3	0	1
565	Cali	URBANIZACILN NUEVA GRANADA	64	Between 55 y 64	Mixed race	1	1	1	Postgraduate	Not applicable	Does not apply		Domestic work	Does not apply	0	Free union	You have a partner with whom you cohabit	27	0	0	Only you	4	Family	Electric power-Natural gas connected to public network-Aqueduct-Sewer-Garbage collection-Cable television-	Yes	3	Fridge or refrigerator-Blender-Iron-Electric or gas stove-TV-	Does not apply	No	Kitchen	My responsibilities with domestic work	1	0	0	0	0	0	30	0	0	0	0	1	30	7	0	0	0	1
566	Cali	EL GUABAL	80	Older than 64	None	1	1	1	Technical or technological	Not applicable	Does not apply		Domestic work	Does not apply	0	Single	You have no partner	Does not apply	Does not apply	0	You, your children and other relatives	1	Family	Electric power-Aqueduct-Sewer-Garbage collection-Internet-Cable television-	Yes	Do not know	Iron-Electric or gas stove-	Does not apply	No	Own room or shared with the couple / children	My rest and recreation	4	0	0	0	0	2	0	0	0	0	0	3	0	10	0	3	0	3
567	Cali	DEPARTAMENTAL	21	Between 18 y 24	White	1	1	1	Postgraduate	Not applicable	Does not apply		An employee with informal employment	Less than 1 SMLV	0	Single	You have a partner with whom you cohabit	13	0	3	Only you	1	Family	Electric power-Aqueduct-Sewer-Garbage collection-Cable television-	Yes	Do not know	Television-Sound or radio equipment-	Does not apply	No	Tv room	My rest and recreation	4	12	0	0	0	6	0	0	0	4	0	0	0	3	30	1	0	0
568	Cali	LA CAMPIÑA	31	Between 25 y 34	White	1	1	1	High School Diploma	Not applicable	Does not apply		Freelance or self-employed	Less than 1 SMLV	1000000	Single	You have a partner with whom you cohabit	25	0	1	You and your son (s) or daughter (s)	1	Owncanceled	Electric power-Aqueduct-Natural gas connected to the public network-Garbage collection-Sewer-Cable television-	Yes	Do not know	Fridge or refrigerator-Blender-Electric or gas stove-TV-	Does not apply	No	The whole house does not have a specific space	My responsibilities with domestic work	1	0	0	6	30	3	0	0	0	0	0	0	0	7	0	6	25	1
569	Cali	LA CAMPIÑA	34	Between 25 y 34	Mixed race	1	1	1	High School Diploma	Not applicable	Does not apply		An employee with informal employment	Between 3 and 4 SMLV	0	Free union	You have a partner with whom you cohabit	25	0	1	You, your partner and your (s) son (s) or daughter (s)	4	Owncanceled	Electric power-Aqueduct-Garbage collection-Sewer-Cable television-	Yes	3	Clothes washing machine-Refrigerator or refrigerator-Blender-Iron-Electric or gas stove-Electric oven, gas or microwave oven-TV-Sound or radio equipment-Automobile for private use-	Does not apply	Yes	Kitchen	My responsibilities with domestic work	1	12	30	0	0	1	30	6	0	0	0	0	0	7	0	3	0	0
570	Cali	CAMPIÑA	77	Older than 64	White	1	1	66	Technical or technological	Not applicable	Does not apply		Domestic work	Does not apply	350000	Widow	You have no partner	Does not apply	Does not apply	0	Only you	4	Rented	Electric power-Natural gas connected to the public network-Aqueduct-Garbage collection-Sewer-Internet-Cable television-	Yes	3	Clothes washing machine-Refrigerator or refrigerator-Blender-Iron-Electric or gas stove-TV-	Does not apply	No	Tv room	Study	4	0	0	0	0	2	0	0	0	0	0	0	0	7	0	3	0	0
571	Cali	LA CAMPIÑA	33	Between 25 y 34	None	1	1	1	undergraduate degree	Not applicable	Does not apply		Domestic work	Does not apply	0	Free union	You have a partner with whom you cohabit	13	0	2	You, your partner and your (s) son (s) or daughter (s)	4	Rented	Electric power-Aqueduct-Sewer-Garbage collection-Internet-Cable television-	Yes	3	Clothes washing machine-Refrigerator or refrigerator-Blender-Iron-Electric or gas stove-Electric oven, gas or microwave oven-TV-Automobile for private use-	Does not apply	No	Own room or shared with the couple / children	My rest and recreation	4	0	0	0	0	6	0	6	0	0	0	1	30	7	0	0	0	0
572	Cali	SIETE DE AGOSTO	61	Between 55 y 64	Mixed race	1	1	1	Primary incomplete	Third of primary	Dedication to caring work		Freelance or self-employed	Less than 1 SMLV	180000	Married	You have no partner	Does not apply	Does not apply	0	You, your partner and your (s) son (s) or daughter (s)	4	Family	Electricity-Natural gas connected to public network-Aqueduct-Sewer-Garbage collection-Internet-Cable television-	Yes	3	Clothes washing machine-Refrigerator or refrigerator-Blender-Iron-Electric or gas stove-TV-	Does not apply	No	Own room or shared with the couple / children	For sickness	3	0	0	2	0	2	0	0	0	0	0	1	30	7	0	2	30	2
573	Cali	URBANIZACILN NUEVA GRANADA	69	Older than 64	None	1	1	1	undergraduate degree	Not applicable	Does not apply		Domestic work	Does not apply	1500000	Married	You have no partner	Does not apply	Does not apply	0	You with your partner	4	Rented	Electricity-Natural gas connected to public network-Aqueduct-Sewer-Garbage collection-Internet-Cable television-	Yes	3	Clothes washing machine-Refrigerator or refrigerator-Blender-Iron-Electric or gas stove-Electric oven, gas or microwave oven -Television-Landline-Private car-	Does not apply	Yes	Kitchen	My responsibilities with domestic work	1	0	0	0	0	2	0	0	0	0	0	2	30	9	0	8	0	4
574	Cali	SAN ANTONIO	60	Between 55 y 64	Afro-Colombian, Afro-descendant (black, mulatto, root, palenquera)	1	1	66	Postgraduate	Not applicable	Does not apply		Unemployed and not looking for work	Does not apply	1500000	Married	You have no partner	Does not apply	Does not apply	Do not know / Do not answer	You, your partner and your (s) son (s) or daughter (s)	2	Rented	Electric power-Natural gas connected to public network-Aqueduct-Sewer-Garbage collection-	Yes	3	Fridge or refrigerator-Blender-Iron-Electric or gas stove-Television-Moto (work by someone other than someone in your home) -	Does not apply	No	The whole house does not have a specific space	A productive activity	4	0	0	0	0	7	0	0	0	0	0	1	0	6	0	0	0	6
575	Cali	URBANIZACILN NUEVA GRANADA	33	Between 25 y 34	None	1	1	1	Technical or technological	Not applicable	Does not apply		Domestic work	Does not apply	790000	Free union	You have a partner with whom you cohabit	3	0	1	You, your partner and your (s) son (s) or daughter (s)	2	Family	Electric power-Natural gas connected to the public network-Aqueduct-Sewer-Garbage collection-Cable television-Internet-	Yes	3	Fridge or refrigerator-Blender-Electric or gas stove-TV-	Does not apply	No	Dining room	A productive activity	4	0	0	0	0	4	0	1	0	0	0	2	0	11	0	4	0	4
576	Cali	URBANIZACILN NUEVA GRANADA	65	Older than 64	White	1	1	66	High School incomplete	Seventh of high school	Economic difficulties		Domestic work	Does not apply	1200000	Married	You have no partner	Does not apply	Does not apply	Do not know / Do not answer	You, your partner, your son (s) or daughter (s) and other relatives	2	Rented	Electric power-Natural gas connected to the public network-Aqueduct-Garbage collection-Sewer-Internet-Cable television-	Yes	3	Clothes washing machine-Refrigerator or refrigerator-Blender-Iron-Electric or gas stove-TV-Motorbike (someone working different from someone in your home) -Motorcycle motorcycle-	Does not apply	No	Tv room	My rest and recreation	1	0	0	0	0	8	0	0	0	0	0	0	0	6	0	2	0	2
577	Cali	SAN PASCUAL	83	Older than 64	Mixed race	1	1	66	High School Diploma	Not applicable	Does not apply		You have never worked	Does not apply	350000	Widow	You have no partner	Does not apply	Does not apply	0	You and your son (s) or daughter (s)	3	Family	Electricity-Natural gas connected to public network-Aqueduct-Sewer-Garbage collection-Internet-Cable television-	Yes	2	Refrigerator or refrigerator-Clothes washing machine-Blender-Iron-Electric or gas stove-TV-Sound or radio equipment-	Does not apply	Yes	Own room or shared with the couple / children	Share time with the family	1	0	0	0	0	0	8	0	0	0	0	1	8	3	0	2	0	1
578	Cali	SAN PASCUAL	36	Between 35 y 44	None	1	1	1	High School Diploma	Not applicable	Does not apply		Unemployed and looking for work	Does not apply	800000	Separated / Divorced	You have no partner	Does not apply	Does not apply	3	You, your partner and your (s) son (s) or daughter (s)	2	Rented	Electric power-Aqueduct-Sewer-Garbage collection-Internet-	Yes	3	Clothes washing machine-Refrigerator or refrigerator-Blender-Iron-Electric or gas stove-TV-Sound or radio-Motorbike (work by someone other than someone in your home) -Phone fixed-Automobile for private use-Motorcycle private use	Does not apply	No	Tv room	My rest and recreation	4	0	0	0	0	8	0	0	0	0	0	0	0	6	0	2	0	0
579	Cali	SAN PASCUAL	53	Between 45 y 54	Mixed race	1	1	1	High School Diploma	Not applicable	Does not apply		Domestic work	Does not apply	400000	Single	You have no partner	Does not apply	Does not apply	0	Only you	3	Rented	Electric power-Natural gas connected to public network-Aqueduct-Sewer-Garbage collection-	Yes	3	Fridge or refrigerator-Blender-Iron-Electric or gas stove-TV-Landline-	Does not apply	No	Own room or shared with the couple / children	Share time with the family	1	0	0	0	0	6	0	3	0	0	0	0	0	9	0	0	0	8
580	Cali	LA CAMPIÑA	74	Older than 64	None	1	1	1	Technical or technological	Not applicable	Does not apply		Domestic work	Does not apply	2300000	Married	You have a partner with whom you cohabit	12	1	0	You, your partner and your (s) son (s) or daughter (s)	3	Rented	Electricity-Natural gas connected to public network-Aqueduct-Sewer-Garbage collection-Internet-Cable television-	Yes	2	Clothes washing machine-Refrigerator or refrigerator-Blender-Iron-Electric or gas stove-Electric oven, gas or microwave oven-TV-Landline-	Does not apply	No	Tv room	My rest and recreation	4	0	0	0	0	5	0	0	0	0	0	0	0	8	0	0	0	0
581	Cali	LA CAMPIÑA	62	Between 55 y 64	None	1	1	1	High School Diploma	Not applicable	Does not apply		Domestic work	Does not apply	150000	Married	You have no partner	Does not apply	Does not apply	0	You with your partner	3	Rented	Electricity-Natural gas connected to public network-Aqueduct-Sewer-Garbage collection-Internet-Cable television-	Yes	2	Clothes washing machine-Refrigerator or refrigerator-Blender-Iron-Electric or gas stove-TV-Landline-	Does not apply	No	Own room or shared with the couple / children	My rest and recreation	3	0	0	0	0	4	0	0	0	0	0	0	45	8	0	0	0	0
582	Cali	LA CAMPIÑA	68	Older than 64	Afro-Colombian, Afro-descendant (black, mulatto, root, palenquera)	1	1	1	Technical or technological	Not applicable	Does not apply		Pensioned	Does not apply	1500000	Married	You have a partner with whom you cohabit	4	10	4	You, your partner and your (s) son (s) or daughter (s)	3	Rented	Electricity-Natural gas connected to public network-Aqueduct-Sewer-Garbage collection-Internet-Cable television-	Yes	3	Clothes washing machine-Refrigerator or refrigerator-Blender-Iron-Electric or gas stove-Electric oven, gas or microwave oven -Television-Landline-Private car-	Does not apply	No	Own room or shared with the couple / children	My responsibilities with caring for other people	3	0	0	0	0	6	0	0	0	0	0	1	0	8	0	2	0	0
583	Cali	CAMPINÑA	32	Between 25 y 34	Mixed race	1	1	1	High School incomplete	Eighthschool	Economic difficulties		Freelance or self-employed	Between 1 and 2 SMLV	450000	Free union	You have a partner with whom you cohabit	45	6	4	You, your partner and your (s) son (s) or daughter (s)	3	Rented	Electric Power-Aqueduct-Sewer-Garbage Collection-	Yes	3	Refrigerator or refrigerator-Blender-Electric or gas stove-TV-Sound or radio-Bicycle	As usual means of transportation	No	Kitchen	My responsibilities with domestic work	3	8	0	8	0	4	0	0	0	0	0	0	0	9	0	2	0	2
584	Cali	LA CAMPIÑA	75	Older than 64	Other	1	1	66	Technical or technological	Not applicable	Does not apply		Domestic work	Does not apply	1000000	Widow	You have a partner with whom you cohabit	44	0	0	You and your son (s) or daughter (s)	2	Own with Mortgage	Electricity-Natural gas connected to public network-Aqueduct-Sewer-Garbage collection-Internet-Cable television-	Yes	3	Clothes washing machine-Refrigerator or refrigerator-Blender-Electric or gas stove-TV-Sound or radio equipment-	Does not apply	No	Tv room	My rest and recreation	1	0	0	0	0	0	30	0	0	0	0	1	30	9	0	0	0	0
585	Yumbo	LAS AMÉRICAS	49	Between 45 y 54	Afro-Colombian, Afro-descendant (black, mulatto, root, palenquera)	1	1	1	Primary incomplete	Third of primary	Dedication to caring work		Freelance or self-employed	Less than 1 SMLV	0	Single	You have a partner with whom you cohabit	42	0	2	You and your son (s) or daughter (s)	2	Owncanceled	Electricity-Natural gas connected to public network-Aqueduct-Sewer-Garbage collection-Internet-Cable television-	Yes	3	Fridge or refrigerator-Blender-Electric or gas stove-TV-Sound system or radio-	Does not apply	No	Kitchen	My responsibilities with domestic work	1	0	0	8	0	6	0	0	0	0	0	0	0	8	0	1	0	0
586	Yumbo	LAS AMÉRICAS	58	Between 55 y 64	Mixed race	1	1	66	High School incomplete	Eighthschool	Dedication to caring work		Freelance or self-employed	Less than 1 SMLV	400000	Free union	You have a partner with whom you cohabit	6	0	0	You, your partner, your son (s) or daughter (s) and other relatives	2	Rented	Electric power-Natural gas connected to public network-Aqueduct-Sewer-Garbage collection-Cable television-	Yes	3	Clothes washing machine-Refrigerator or refrigerator-Blender-Iron-Electric or gas stove-TV-Sound or radio equipment-	Does not apply	No	Kitchen	My responsibilities with domestic work	1	0	0	9	0	7	0	0	0	0	0	0	0	8	0	3	0	0
587	Yumbo	LAS AMÉRICAS	70	Older than 64	Mixed race	1	1	1	Primary	Not applicable	Does not apply		Unemployed and not looking for work	Does not apply	200000	Single	You have a partner with whom you cohabit	38	0	1	You and other relatives other than children and partner	3	Owncanceled	Electric power-Aqueduct-Sewer-Garbage collection-Cable television-	Yes	3	Clothes washing machine-Refrigerator or refrigerator-Blender-Electric or gas stove-Electric oven, gas or microwave oven-TV-Landline-	Does not apply	No	Tv room	My rest and recreation	1	0	0	0	0	4	0	0	0	0	0	0	0	6	0	0	0	8
588	Cali	EL PILOTO	56	Between 55 y 64	White	1	1	1	High School incomplete	Eighthschool	Dedication to marriage		Freelance or self-employed	Less than 1 SMLV	0	Widow	You have no partner	Does not apply	Does not apply	1	You and your son (s) or daughter (s)	3	Family	Electricity-Natural gas connected to public network-Aqueduct-Sewer-Garbage collection-Internet-Cable television-	Yes	3	Clothes washing machine-Refrigerator or refrigerator-Blender-Iron-Electric or gas stove-TV-	Does not apply	No	The whole house does not have a specific space	Share time with the family	1	0	0	12	0	3	0	0	0	0	0	0	0	7	0	0	0	3
589	Cali	EL PILOTO	22	Between 18 y 24	Mixed race	1	1	1	High School Diploma	Not applicable	Does not apply		Unemployed and looking for work	Does not apply	0	Single	You have a partner with whom you cohabit	2	0	0	You, your partner and your (s) son (s) or daughter (s)	3	Rented	Electricity-Natural gas connected to public network-Aqueduct-Sewer-Garbage collection-Internet-Cable television-	Yes	3	Clothes washing machine-Refrigerator or refrigerator-Electric or gas stove-TV-	Does not apply	No	The whole house does not have a specific space	My responsibilities with domestic work	1	0	0	0	0	2	0	12	0	0	0	1	0	9	0	0	0	1
590	Cali	ALAMEDA	81	Older than 64	None	1	1	66	undergraduate degree	Not applicable	Does not apply		Domestic work	Does not apply	0	Single	You have no partner	Does not apply	Does not apply	0	You, your partner, your son (s) or daughter (s) and other relatives	2	Family	Electricity-Natural gas connected to public network-Aqueduct-Sewer-Garbage collection-Internet-Cable television-	Yes	3	Clothes washing machine-Blender-Iron-Electric or gas stove-TV-Fridge or refrigerator-Sound or radio-Motorbike (someone who works differently from someone in your home) -Bicycle-Landline-Motorcycle for private use-	As usual means of transportation	No	The whole house does not have a specific space	My responsibilities with domestic work	1	0	0	0	0	0	30	0	0	0	0	0	0	9	0	5	0	13
591	Cali	ALAMEDA	80	Older than 64	White	1	1	66	Primary incomplete	First Primary	Economic difficulties		Domestic work	Does not apply	0	Widow	You have a partner with whom you cohabit	55	0	0	You and your son (s) or daughter (s)	2	Family	Electric power-Natural gas connected to public network-Aqueduct-Sewer-Garbage collection-	Yes	3	Fridge or refrigerator-Blender-Electric or gas stove-TV-Landline-	Does not apply	No	Own room or shared with the couple / children	My rest and recreation	1	0	0	0	0	4	4	0	0	0	0	0	0	8	0	0	0	12
592	Cali	ALAMEDA	52	Between 45 y 54	Afro-Colombian, Afro-descendant (black, mulatto, root, palenquera)	1	1	1	High School incomplete	Seventh of high school	Economic difficulties		Unemployed and looking for work	Does not apply	0	Single	You have a partner with whom you cohabit	42	0	0	Only you	5	Owncanceled	Electric power-Aqueduct-Sewer-Garbage collection-Internet-	Yes	3	Refrigerator or refrigerator-Blender-Electric or gas stove-Sound or radio equipment-	Does not apply	No	Kitchen	My responsibilities with domestic work	1	0	0	0	0	4	0	0	0	4	0	1	0	8	0	0	0	4
593	Cali	EL PILOTO	78	Older than 64	White	1	1	1	undergraduate degree	Not applicable	Does not apply		Pensioned	Does not apply	0	Separated / Divorced	You have a partner with whom you cohabit	40	0	0	Only you	5	Owncanceled	Electricity-Natural gas connected to public network-Aqueduct-Sewer-Garbage collection-Internet-Cable television-	Yes	3	Fridge or refrigerator-Blender-Iron-Electric or gas stove-TV-Sound or radio equipment-	Does not apply	No	Kitchen	My responsibilities with domestic work	1	0	0	0	0	6	0	0	0	0	0	1	0	8	0	0	0	4
594	Cali	EL PILOTO	32	Between 25 y 34	White	1	1	1	Primary incomplete	First Primary	Displacement		Unemployed and looking for work	Does not apply	0	Married	You have a partner with whom you cohabit	3	6	1	You, your partner and your (s) son (s) or daughter (s)	5	Rented	Electric power-Natural gas connected to public network-Aqueduct-Sewer-Garbage collection-Internet-	Yes	3	Fridge or refrigerator-Blender-Electric or gas stove-TV-Sound system or radio-	Does not apply	No	Kitchen	My responsibilities with domestic work	4	0	0	0	0	8	0	8	0	0	0	0	0	6	0	0	0	0
595	Yumbo	LAS AMERICAS	34	Between 25 y 34	Afro-Colombian, Afro-descendant (black, mulatto, root, palenquera)	1	1	1	Primary incomplete	second of primary	Study difficulties		Freelance or self-employed	Less than 1 SMLV	600000	Free union	You have no partner	Does not apply	Does not apply	1	You, your partner and your (s) son (s) or daughter (s)	5	Owncanceled	Electric power-Natural gas connected to public network-Aqueduct-Sewer-Garbage collection-	Yes	3	Clothes washing machine-Refrigerator or refrigerator-Blender-Electric or gas stove-TV-Sound or radio-Motorcycle for private use-	Does not apply	No	Tv room	A productive activity	1	0	0	10	0	1	0	0	0	0	0	0	0	8	0	1	0	0
596	Yumbo	LAS AMÉRICA	46	Between 45 y 54	Mixed race	1	1	1	High School Diploma	Not applicable	Does not apply		An employee with formal employment	Less than 1 SMLV	0	Free union	You have no partner	Does not apply	Does not apply	3	You with your partner	5	Owncanceled	Electricity-Natural gas connected to public network-Aqueduct-Sewer-Garbage collection-Internet-Cable television-	Yes	3	Fridge or refrigerator-Blender-Iron-Electric or gas stove-Machine washing clothes-TV-Sound system or radio-Moto (someone who works different from someone in your home) -	Does not apply	No	Tv room	A productive activity	1	6	0	0	0	1	0	4	0	0	0	1	0	9	0	0	0	1
597	Yumbo	LAS AMERICAS	70	Older than 64	Mixed race	1	1	1	Primary incomplete	second of primary	Economic difficulties		Unemployed and not looking for work	Does not apply	100000	Single	You have a partner with whom you cohabit	42	0	1	You and other relatives other than children and partner	2	Owncanceled	Electric power-Natural gas connected to public network-Aqueduct-Sewer-Garbage collection-	Yes	3	Fridge or refrigerator-Blender-Electric or gas stove-TV-Sound system or radio-	Does not apply	No	Kitchen	My responsibilities with domestic work	1	0	0	0	0	8	0	0	0	0	0	3	0	8	0	2	0	0
598	Cali	SAN ANTONIO	85	Older than 64	White	1	1	1	High School Diploma	Not applicable	Does not apply		Freelance or self-employed	Less than 1 SMLV	0	Free union	You have no partner	Does not apply	Does not apply	0	You, your partner, your son (s) or daughter (s) and other relatives	2	Family	Electric power-Natural gas connected to public network-Aqueduct-Sewer-Garbage collection-Cable television-	Yes	3	Clothes washing machine-Refrigerator or refrigerator-Blender-Electric or gas stove-TV-Sound or radio-Motorbike (work from someone other than someone in your home) -Bicycle-Landline-	As usual means of transportation	No	Own room or shared with the couple / children	My rest and recreation	1	0	0	0	0	7	0	0	0	0	0	2	0	6	0	3	0	2
599	Cali	ALAMEDA	29	Between 25 y 34	Indigenous	1	1	1	Primary	Not applicable	Does not apply		An employee with informal employment	Less than 1 SMLV	0	Single	You have no partner	Does not apply	Does not apply	1	You and your son (s) or daughter (s)	2	Rented	Natural gas connected to the public network-Electric power-Sewer-Aqueduct-Garbage collection-	Yes	3	Fridge or refrigerator-Blender-Iron-Electric or gas stove-TV-Sound or radio equipment-	Does not apply	No	Tv room	A productive activity	4	2	30	5	0	3	30	2	0	0	0	0	0	7	0	1	0	66
600	Cali	ALAMEDA	60	Between 55 y 64	Indigenous	1	1	1	High School Diploma	Not applicable	Does not apply		Freelance or self-employed	Less than 1 SMLV	0	Married	You have a partner with whom you cohabit	9	0	0	You with your partner	2	Rented	Electric power-Natural gas connected to public network-Aqueduct-Sewer-Garbage collection-Cable television-	Yes	2	Clothes washing machine-Refrigerator or refrigerator-Blender-Iron-Electric or gas stove-Electric oven, gas or microwave oven -Television-Landline-Bicycle-	As usual means of transportation	No	Garden, patio or terrace	A productive activity	1	0	0	4	0	8	0	0	0	0	0	0	0	6	0	3	0	2
601	Yumbo	LAS AMÉRICAS	77	Older than 64	None	1	1	1	Primary incomplete	second of primary	Dedication to caring work		An employee with informal employment	Less than 1 SMLV	130000	Widow	You have no partner	Does not apply	Does not apply	0	Only you	2	Family	Electric power-Natural gas connected to public network-Aqueduct-Garbage collection-Sewer-Cable television-	Yes	3	Clothes washing machine-Refrigerator or refrigerator-Blender-Electric or gas stove-TV-Sound or radio-Fixed telephone-	Does not apply	No	Own room or shared with the couple / children	My rest and recreation	1	0	0	1	0	3	0	0	0	0	0	0	0	10	0	0	0	4
602	Yumbo	LAS AMÉRICAS	69	Older than 64	Afro-Colombian, Afro-descendant (black, mulatto, root, palenquera)	1	1	1	Primary incomplete	second of primary	Other		Pensioned	Does not apply	130000	Single	You have no partner	Does not apply	Does not apply	0	Only you	3	Family	Electricity-Natural gas connected to public network-Aqueduct-Sewer-Garbage collection-Internet-Cable television-	Yes	3	Clothes washing machine-Refrigerator or refrigerator-Blender-Iron-Electric or gas stove-Electric oven, gas or microwave oven-TV-Sound or radio equipment-	Does not apply	No	Own room or shared with the couple / children	There is no other space	1	0	0	0	0	1	0	0	0	0	0	1	0	7	0	4	0	2
603	Cali	EL INGENIO	57	Between 55 y 64	White	1	1	1	undergraduate degree	Not applicable	Does not apply		Freelance or self-employed	Between 1 and 2 SMLV	600000	Free union	You have no partner	Does not apply	Does not apply	0	You with your partner	3	Rented	Electricity-Natural gas connected to public network-Aqueduct-Sewer-Garbage collection-Internet-Cable television-	Yes	3	Clothes washing machine-Refrigerator or refrigerator-Blender-Iron-Electric or gas stove-Electric oven, gas or microwave oven-Sound or radio equipment-Landline-	Recreational or sports use	No	Own room or shared with the couple / children	Study	1	0	0	8	0	3	0	0	0	0	0	0	0	8	0	3	0	2
604	Cali	EL INGENIO	53	Between 45 y 54	Afro-Colombian, Afro-descendant (black, mulatto, root, palenquera)	1	1	1	High School incomplete	Seventh of high school	Economic difficulties		Unemployed and looking for work	Does not apply	790000	Single	You have no partner	Does not apply	Does not apply	0	You and other relatives other than children and partner	2	Rented	Electric power-Natural gas connected to the public network-Aqueduct-Garbage collection-Sewer-Internet-Cable television-	Yes	2	Clothes washing machine-Refrigerator or refrigerator-Blender-Electric or gas stove-TV-	Does not apply	No	Tv room	My rest and recreation	1	0	0	0	0	3	0	0	0	0	0	0	0	10	0	4	0	2
605	Cali	EL INGENIO	18	Between 18 y 24	White	1	1	1	Technical or technological	Not applicable	Does not apply		Domestic work	Does not apply	1200000	Free union	You have a partner with whom you cohabit	11	0	0	You with your partner	1	Rented	Electric power-Natural gas connected to public network-Aqueduct-Sewer-Garbage collection-Cable television-	Yes	3	Clothes washing machine-Blender-TV-Private car-	Does not apply	No	Kitchen	My responsibilities with domestic work	1	0	0	0	0	3	0	0	0	0	0	0	0	13	0	3	0	0
606	Cali	EL INGENIO	50	Between 45 y 54	Afro-Colombian, Afro-descendant (black, mulatto, root, palenquera)	1	1	1	High School incomplete	Eighthschool	Economic difficulties		Domestic work	Does not apply	400000	Free union	You have a partner with whom you cohabit	7	0	1	You with your partner	3	Family	Electricity-Natural gas connected to public network-Aqueduct-Sewer-Garbage collection-Internet-Cable television-	Yes	3	Fridge or refrigerator-Blender-Electric or gas stove-TV-	Does not apply	No	Tv room	A productive activity	4	66	0	66	0	12	0	12	0	66	0	66	0	66	0	66	0	66
607	Cali	EL INGENIO	49	Between 45 y 54	Mixed race	1	1	1	Primary	Not applicable	Does not apply		Freelance or self-employed	Less than 1 SMLV	0	Separated / Divorced	You have a partner with whom you cohabit	15	0	3	You and your son (s) or daughter (s)	3	Owncanceled	Electric power-Natural gas connected to public network-Aqueduct-Sewer-Garbage collection-Cable television-	Yes	3	Clothes washing machine-Refrigerator or refrigerator-Blender-Electric or gas stove-Electric oven, gas or microwave-TV-Sound or radio	Does not apply	No	Tv room	My rest and recreation	4	5	0	12	0	8	0	0	0	0	0	0	0	8	0	4	0	2
608	Cali	BRISAS DEL LIMONAR	85	Older than 64	Mixed race	1	1	1	Primary	Not applicable	Does not apply		Unemployed and looking for work	Does not apply	0	Single	You have no partner	Does not apply	Does not apply	1	You, your children and other relatives	3	Rented	Electricity-Natural gas connected to public network-Aqueduct-Sewer-Garbage collection-Internet-Cable television-	Yes	6	Clothes washing machine-Refrigerator or refrigerator-Blender-Iron-Electric or gas stove-Electric oven, gas or microwave oven-TV-Sound system or radio-Moto (work by someone other than someone in your home) -Bicycle -Phone fixed-Automobile for private use-Motorcycle for private use-	Recreational or sports use	No	Tv room	A productive activity	3	0	0	0	8	6	0	10	0	2	0	1	0	8	0	0	40	0
609	Cali	BRISAS DEL LIMONAR	51	Between 45 y 54	White	1	1	1	Primary incomplete	fifth of primary	Study difficulties		An employee with formal employment	Less than 1 SMLV	0	Free union	You have a partner with whom you cohabit	27	0	1	You, your partner and your (s) son (s) or daughter (s)	3	Family	Electric power-Natural gas connected to public network-Aqueduct-Sewer-Garbage collection-Internet-	Yes	3	Clothes washing machine-Refrigerator or refrigerator-Blender-Iron-Electric or gas stove-Electric oven, gas or microwave oven-TV-Sound or radio equipment-	Does not apply	No	Tv room	My rest and recreation	1	0	0	0	0	8	0	0	0	0	0	2	0	8	0	0	30	0
610	Cali	JORGE ELIECER GAITAN	56	Between 55 y 64	Indigenous	1	1	1	High School Diploma	Not applicable	Does not apply		Freelance or self-employed	Between 1 and 2 SMLV	300000	Free union	You have a partner with whom you do not cohabit	2	99	1	You, your partner, your son (s) or daughter (s) and other relatives	3	Family	Electricity-Natural gas connected to public network-Aqueduct-Sewer-Garbage collection-Internet-Cable television-	Yes	6	Clothes washing machine-Refrigerator or refrigerator-Blender-Iron-Electric or gas stove-TV-Sound or radio-Bicycle-Landline-	Recreational or sports use	No	Tv room	A productive activity	3	0	0	6	0	5	0	0	0	0	0	1	30	6	0	0	0	6
611	Cali	EL JORDZN	31	Between 25 y 34	Afro-Colombian, Afro-descendant (black, mulatto, root, palenquera)	1	1	1	Primary	Not applicable	Does not apply		Domestic work	Does not apply	0	Free union	You have a partner with whom you cohabit	42	0	0	You, your partner and your (s) son (s) or daughter (s)	2	Family	Electricity-Natural gas connected to public network-Aqueduct-Sewer-Garbage collection-Internet-Cable television-	Yes	2	Clothes washing machine-Refrigerator or refrigerator-Blender-Iron-Electric or gas stove-TV-	Does not apply	No	Kitchen	My responsibilities with domestic work	1	0	0	4	0	2	0	0	0	0	0	0	0	5	30	5	0	3
612	Cali	EL JORDZN	55	Between 55 y 64	Mixed race	1	1	1	Primary	Not applicable	Does not apply		Freelance or self-employed	Less than 1 SMLV	0	Free union	You have no partner	Does not apply	Does not apply	2	You and your son (s) or daughter (s)	2	Owncanceled	Electricity-Natural gas connected to public network-Aqueduct-Sewer-Garbage collection-Internet-Cable television-	Yes	2	Clothes washing machine-Refrigerator or refrigerator-Blender-Iron-Electric or gas stove-Electric oven, gas or microwave oven-TV-Sound or radio-Fixed telephone	Does not apply	No	Kitchen	I perform several activities	3	0	0	5	0	5	0	0	0	0	0	0	15	9	0	8	0	1
613	Cali	ALAMEDA	27	Between 25 y 34	White	1	1	1	High School incomplete	Seventh of high school	Economic difficulties		Unemployed and not looking for work	Does not apply	0	Single	You have no partner	Does not apply	Does not apply	1	You, your children and other relatives	3	Rented	Electric power-Aqueduct-Natural gas connected to the public network-Sewer-Garbage collection-Cable television-	Yes	2	Fridge or refrigerator-Blender-Electric or gas stove-Television-Bicycle-	As usual means of transportation	No	Dining room	My rest and recreation	3	7	0	0	0	3	0	0	0	0	0	0	0	7	0	6	0	3
614	Cali	ALAMEDA	60	Between 55 y 64	White	1	1	1	High School incomplete	Seventh of high school	Economic difficulties		Freelance or self-employed	Less than 1 SMLV	0	Widow	You have a partner with whom you cohabit	22	0	1	Only you	2	Rented	Electric power-Natural gas connected to public network-Aqueduct-Sewer-Garbage collection-Internet-	Yes	2	Clothes washing machine-Refrigerator or refrigerator-Blender-Iron-Electric or gas stove-TV-Sound or radio-Bicycle	Recreational or sports use	No	Work or business space inside the house	A productive activity	4	0	0	2	0	7	0	0	0	0	0	0	0	5	0	0	0	1
615	Buenaventura	INDEPENDENCIA	49	Between 45 y 54	Afro-Colombian, Afro-descendant (black, mulatto, root, palenquera)	1	1	1	Technical or technological	Not applicable	Does not apply		Domestic work	Does not apply	500000	Married	You have a partner with whom you do not cohabit and do not share family expenses	Does not apply	Does not apply	0	You, your partner and your (s) son (s) or daughter (s)	1	Family	Electricity-Natural gas connected to public network-Aqueduct-Sewer-Garbage collection-Internet-Cable television-	Yes	2	Refrigerator or refrigerator-Blender-Iron-Electric or gas stove-TV-Sound or radio-Motorbike (work by someone other than someone in your home) -Phone fixed	Does not apply	No	Tv room	My rest and recreation	2	0	0	0	0	4	0	0	0	1	0	0	0	6	0	0	0	0
616	Buenaventura	INDEPENDENCIA	49	Between 45 y 54	White	1	1	1	High School Diploma	Not applicable	Does not apply		Employee and looking for work	Less than 1 SMLV	550000	Single	You have a partner with whom you cohabit	1	5	0	You, your children and other relatives	2	Rented	Electricity-Natural gas connected to public network-Aqueduct-Sewer-Garbage collection-Internet-Cable television-	Yes	2	Refrigerator or refrigerator-Blender-Iron-Electric or gas stove-TV-Sound or radio-Bicycle	Recreational or sports use	No	Own room or shared with the couple / children	My rest and recreation	1	14	0	0	0	8	0	20	0	0	0	0	0	7	0	0	0	0
617	Buenaventura	LA INDEPENDENCIA	79	Older than 64	Afro-Colombian, Afro-descendant (black, mulatto, root, palenquera)	1	1	1	High School Diploma	Not applicable	Does not apply		An employee with formal employment	Between 1 and 2 SMLV	It is very variable	Single	You have a partner with whom you do not cohabit	29	0	1	You, your partner, your son (s) or daughter (s) and other relatives	2	Family	Electric power-Natural gas connected to public network-Aqueduct-Sewer-Garbage collection-Cable television-	Yes	2	Clothes washing machine-Refrigerator or refrigerator-Blender-Electric or gas stove-TV-Sound or radio equipment-	Does not apply	No	Work or business space inside the house	A productive activity	1	14	0	0	0	2	0	0	0	2	0	3	0	4	0	0	0	0
618	Buenaventura	LA INDEPENDENCIA	41	Between 35 y 44	Afro-Colombian, Afro-descendant (black, mulatto, root, palenquera)	1	1	1	High School incomplete	Eighthschool	Dedication to caring work		Unemployed and looking for work	Does not apply	790000	Single	You have no partner	Does not apply	Does not apply	5	You and your son (s) or daughter (s)	2	Rented	Electricity-Natural gas connected to public network-Aqueduct-Sewer-Garbage collection-Internet-Cable television-	Yes	3	Clothes washing machine-Refrigerator or refrigerator-Blender-Iron-Electric or gas stove-TV-Sound or radio-Motorbike (someone working different from someone in your home) -Phone fixed-	Does not apply	No	Own room or shared with the couple / children	My rest and recreation	1	0	0	0	0	4	0	12	0	0	0	0	0	8	0	3	0	0
619	Cali	BOLÍVAR	38	Between 35 y 44	Afro-Colombian, Afro-descendant (black, mulatto, root, palenquera)	1	1	1	Technical or technological	Not applicable	Does not apply		Unemployed and looking for work	Does not apply	0	Married	You have no partner	Does not apply	Does not apply	3	You, your partner and your (s) son (s) or daughter (s)	3	Family	Electricity-Natural gas connected to public network-Aqueduct-Sewer-Garbage collection-Internet-Cable television-	Yes	3	Clothes washing machine-Refrigerator or refrigerator-Blender-Iron-Electric or gas stove-TV-Landline-	Does not apply	No	The whole house does not have a specific space	Share time with the family	1	0	0	0	0	12	0	0	0	0	0	0	0	8	0	3	0	0
620	Cali	BOLÍVAR	66	Older than 64	Afro-Colombian, Afro-descendant (black, mulatto, root, palenquera)	1	1	1	High School Diploma	Not applicable	Does not apply		An employee with formal employment	Between 1 and 2 SMLV	0	Married	You have a partner with whom you cohabit	16	0	4	You, your partner, your son (s) or daughter (s) and other relatives	3	Owncanceled	Electricity-Natural gas connected to public network-Aqueduct-Sewer-Garbage collection-Internet-Cable television-	Yes	3	Refrigerator or refrigerator-Blender-Iron-Electric or gas stove-TV-Sound or radio-Motorbike (work by someone other than someone in your home) -Phone fixed	Does not apply	No	The whole house does not have a specific space	My responsibilities with domestic work	1	6	0	0	0	4	0	6	0	0	0	0	30	7	0	1	30	0
[truncated: 886 more rows]
[truncated: 225 more columns]

## Sheet: Code Book 
GENERAL CODES
	Code	Interpretation
	66	Do not know/not answer
	77	Other
	88	None
	99	Does not apply
PHYSICAL AUTONOMY CODE BOOK (PERSONAL AND FAMILY)
Question	Code	Interpretation
24	1	Unpaid care work
	2	Looking for work
[truncated: 440 more rows]
